# Supplementary material for: Human Cytomegalovirus Immediate-Early 1 Protein Rewires Upstream STAT3 to Downstream STAT1 Signaling Switching an IL6-Type to an IFNγ-Like Response
Source: PLoS Pathog. 2016 Jul 7;12(7):e1005748. doi: 10.1371/journal.ppat.1005748 (PMC4936752; doi:10.1371/journal.ppat.1005748)
Supplement: S1 Data — The listed probe sets are linked to average changes of ≥1.5-fold (up-regulated probe sets) or ≤-1.5-fold (down-regulated probe sets) at a significance level of 0.001 (confidence interval, CI = 99.9%) in GeneChip analyses comparing dox-treated TetR-IE1 (TetR-IE1+) to dox-treated TetR (TetR+) cells or TetR-IE1+ to solvent-treated TetR-IE1 (TetR-IE1-) cells 24 h or 72 h post induction. Data were derived from three replicate GeneChips (#1-#3) and include robust multi-array average (RMA)-normalized log2 signals (single and mean values) with standard deviation (STDEV) and 99.9% CI as well as log2 signal ratios and mean fold changes. The lists were filtered for and do not include probe sets with average changes of ≥1.5-fold (up-regulated probe sets) or ≤-1.5-fold (down-regulated probe sets) in analyses comparing TetR+ to TetR- cells at the corresponding (24 h or 72 h) post induction time. Probe sets significantly up- or down-regulated in both comparisons (TetR-IE1+ vs. TetR+ and TetR-IE1+ vs. TetR-IE1- cells) at the same post infection time are bold-typed. The complete GeneChip data are accessible at Gene Expression Omnibus, Series GSE24434 (http://www.ncbi.nlm.nih.gov/geo/query/acc.cgi?acc=GSE24434). (XLS) [file ppat.1005748.s001.xls]

## Sheet: 24h up-regulated
TetR-IE1+ vs TetR+
Affymetrix probe set ID	NCBI gene symbol	RNA description	TetR+ 24h #1 RMA log2 signal	TetR+ 24h #2 RMA log2 signal	TetR+ 24h #3 RMA log2 signal	Mean TetR+ 24h log2 signal	STDEV log2 TetR+ 24h	CI (99.9%) log2 TetR+ 24h	TetR-IE1+ 24h #1 RMA log2 signal	TetR-IE1+ 24h #2 RMA log2 signal	TetR-IE1+ 24h #3 RMA log2 signal	Mean TetR-IE1+ 24h log2 signal	STDEV log2 TetR-IE1+ 24h	CI (99.9%) log2 TetR-IE1+ 24h	TetR-IE1+ vs TetR+ 24h log2 ratio	Mean fold change
7922337	TNFSF18	Homo sapiens tumor necrosis factor (ligand) superfamily, member 18 (TNFSF18), mRNA =GITRL	5.32058	5.25261	5.17385	5.24901	0.0734325	0.139506	8.56483	8.29645	8.41202	8.42443	0.134622	0.255753	3.17542	9.03435
7922343	TNFSF4	Homo sapiens tumor necrosis factor (ligand) superfamily, member 4 (tax-transcriptionally activated glycoprotein 1, 34kDa) (TNFSF4), mRNA	6.50882	6.53191	6.67661	6.57245	0.0909451	0.172776	9.20722	9.13778	9.25394	9.19965	0.0584496	0.111042	2.6272	6.17826
8131803	IL6	Homo sapiens interleukin 6 (interferon, beta 2) (IL6), mRNA	6.04642	5.77361	6.23083	6.01695	0.23003	0.437008	7.95017	7.76858	7.89745	7.87206	0.0934166	0.177472	1.85511	3.6178
8173522	---	ncrna:misc_RNA chromosome:NCBI36:X:71421522:71421621:-1 gene:ENSG00000200104	2.55691	2.04713	3.72564	2.77656	0.860544	1.63485	4.34235	5.15356	4.31484	4.60358	0.476495	0.905239	1.82702	3.54804
8101126	CXCL10	Homo sapiens chemokine (C-X-C motif) ligand 10 (CXCL10), mRNA	3.36469	3.14476	2.91861	3.14269	0.223048	0.423743	4.95547	4.80934	5.11319	4.95933	0.151964	0.288699	1.81665	3.52262
7934979	ANKRD1	Homo sapiens ankyrin repeat domain 1 (cardiac muscle) (ANKRD1), mRNA	4.75603	4.90346	4.73168	4.79705	0.0929484	0.176582	6.33847	6.35305	6.86599	6.51917	0.300445	0.570781	1.72212	3.2992
8132710	FLJ21075	Homo sapiens hypothetical protein FLJ21075 (FLJ21075), mRNA	4.38631	4.56038	3.95255	4.29975	0.313028	0.594687	5.92096	5.98547	6.10227	6.0029	0.0919021	0.174594	1.70315	3.25612
8092726	CLDN1	Homo sapiens claudin 1 (CLDN1), mRNA	5.27846	5.24649	5.04128	5.18874	0.128704	0.244511	6.66312	6.95754	6.99796	6.87287	0.182778	0.347239	1.68413	3.21347
8173917	NAP1L3	Homo sapiens nucleosome assembly protein 1-like 3 (NAP1L3), mRNA	4.69161	4.76239	4.39321	4.61574	0.195939	0.372242	6.22921	6.21058	6.16632	6.20204	0.0323062	0.0613749	1.5863	3.00278
8162394	ASPN	Homo sapiens asporin (ASPN), mRNA	4.21118	4.21985	3.77627	4.0691	0.253637	0.481856	5.40205	5.51125	5.6868	5.53337	0.143658	0.27292	1.46427	2.75923
8021081	SLC14A1	Homo sapiens solute carrier family 14 (urea transporter), member 1 (Kidd blood group) (SLC14A1), mRNA	5.26708	5.52034	5.73278	5.50674	0.23315	0.442934	7.04159	6.70889	7.15161	6.96736	0.230506	0.437912	1.46062	2.75227
8083594	PTX3	Homo sapiens pentraxin-related gene, rapidly induced by IL-1 beta (PTX3), mRNA	7.15284	7.39758	7.21985	7.25675	0.126477	0.240278	8.55063	8.71308	8.85008	8.70459	0.149901	0.28478	1.44784	2.728
8135218	LRRC17	Homo sapiens leucine rich repeat containing 17 (LRRC17), transcript variant 2, mRNA	8.82518	8.73331	8.84455	8.80101	0.0594236	0.112892	10.2607	10.1043	10.1472	10.1707	0.0807913	0.153486	1.3697	2.58417
7927964	SRGN	Homo sapiens serglycin (SRGN), mRNA	6.06624	5.75445	5.99834	5.93967	0.163962	0.311494	7.3503	7.15774	7.36006	7.28937	0.114096	0.216759	1.34969	2.54858
8147756	BAALC	Homo sapiens brain and acute leukemia, cytoplasmic (BAALC), transcript variant 1, mRNA	6.35017	6.40068	6.36925	6.37337	0.0255035	0.0484513	7.71207	7.51124	7.85421	7.69251	0.172318	0.327368	1.31914	2.49517
8140709	KIAA1324L	Homo sapiens KIAA1324-like (KIAA1324L), mRNA	5.00874	4.71477	4.70038	4.80796	0.174028	0.330615	6.33614	6.08308	5.93186	6.11703	0.204264	0.388059	1.30906	2.47781
8116921	EDN1	Homo sapiens endothelin 1 (EDN1), mRNA	4.78398	4.86492	5.20609	4.95167	0.224023	0.425596	6.09367	6.28331	6.28388	6.22029	0.109652	0.208316	1.26862	2.40931
8135069	SERPINE1	Homo sapiens serpin peptidase inhibitor, clade E (nexin, plasminogen activator inhibitor type 1), member 1 (SERPINE1), mRNA	9.60068	9.88133	9.80965	9.76389	0.145813	0.277014	10.9073	10.9285	11.1847	11.0068	0.154385	0.293298	1.24295	2.36682
7923034	B3GALT2	Homo sapiens UDP-Gal:betaGlcNAc beta 1,3-galactosyltransferase, polypeptide 2 (B3GALT2), mRNA	4.78255	4.56886	4.80943	4.72028	0.131817	0.250424	5.90568	5.94967	6.01511	5.95682	0.0550656	0.104613	1.23654	2.35633
8037272	PSG7	Homo sapiens pregnancy specific beta-1-glycoprotein 7 (PSG7), mRNA	5.31661	5.4213	5.5513	5.42974	0.117575	0.223367	6.591	6.52653	6.84403	6.65385	0.167823	0.318828	1.22412	2.33612
7907271	FMO2	Homo sapiens flavin containing monooxygenase 2 (non-functional) (FMO2), mRNA	8.27692	8.28315	8.11407	8.22471	0.0958739	0.18214	9.50807	9.43136	9.27656	9.40533	0.117927	0.224035	1.18062	2.26673
7961142	OLR1	Homo sapiens oxidized low density lipoprotein (lectin-like) receptor 1 (OLR1), mRNA	6.89144	6.82974	6.93537	6.88552	0.0530644	0.100811	8.04973	7.85443	8.26678	8.05698	0.206268	0.391865	1.17146	2.2524
8102877	CLGN	Homo sapiens calmegin (CLGN), mRNA	4.85351	4.78467	4.53729	4.72516	0.166296	0.315927	5.83993	5.99225	5.84948	5.89389	0.0853202	0.16209	1.16873	2.24814
8173600	NAP1L2	Homo sapiens nucleosome assembly protein 1-like 2 (NAP1L2), mRNA	3.03044	2.99085	3.2385	3.0866	0.133036	0.25274	4.46016	4.00148	4.25867	4.2401	0.229905	0.436771	1.15351	2.22454
7970381	RP11-195B21.3	Novel protein gene:ENSG00000155282	2.71998	2.41725	2.43694	2.52473	0.169383	0.321792	3.85753	3.70676	3.38435	3.64955	0.241723	0.459223	1.12482	2.18075
8077323	CNTN4	Homo sapiens contactin 4 (CNTN4), transcript variant 1, mRNA	4.25444	4.43604	4.59192	4.42747	0.168905	0.320883	5.48758	5.47801	5.53866	5.50142	0.0326066	0.0619456	1.07395	2.10519
7969861	ITGBL1	Homo sapiens integrin, beta-like 1 (with EGF-like repeat domains) (ITGBL1), mRNA	7.01	7.08624	6.94405	7.01343	0.0711572	0.135183	8.08932	8.11206	8.05744	8.08627	0.0274349	0.0521204	1.07284	2.10358
8161755	ALDH1A1	Homo sapiens aldehyde dehydrogenase 1 family, member A1 (ALDH1A1), mRNA	4.33337	4.86664	4.49015	4.56339	0.274074	0.520683	5.80561	5.51744	5.58026	5.63444	0.151531	0.287877	1.07105	2.10096
8141950	RELN	Homo sapiens reelin (RELN), transcript variant 1, mRNA	7.90248	8.08448	8.06755	8.01817	0.100546	0.191016	9.07177	9.08398	9.0666	9.07412	0.00892418	0.016954	1.05595	2.07909
8059854	ARL4C	Homo sapiens ADP-ribosylation factor-like 4C (ARL4C), mRNA	6.4015	6.03339	6.26068	6.23186	0.185742	0.35287	7.24782	7.27309	7.32448	7.2818	0.0390646	0.0742144	1.04994	2.07044
8108703	PCDHB6	Homo sapiens protocadherin beta 6 (PCDHB6), mRNA	5.17746	4.4303	4.58867	4.73215	0.393703	0.747952	5.8846	5.67431	5.76143	5.77344	0.105658	0.200727	1.0413	2.05808
8046086	CERS6	Homo sapiens LAG1 homolog, ceramide synthase 6 (LASS6), mRNA	7.26324	7.31989	7.4325	7.33855	0.0861593	0.163684	8.39575	8.28974	8.44028	8.37526	0.0773342	0.146918	1.03671	2.05155
8063458	DOK5	Homo sapiens docking protein 5 (DOK5), mRNA	3.64008	3.46595	3.8921	3.66604	0.21426	0.407049	4.69099	4.40238	4.91847	4.67062	0.258648	0.491375	1.00457	2.00635
8083887	CLDN11	Homo sapiens claudin 11 (oligodendrocyte transmembrane protein) (CLDN11), mRNA	9.17029	9.16301	9.22543	9.18624	0.0341347	0.0648487	10.1469	10.0606	10.2835	10.1637	0.112392	0.213521	0.977442	1.96897
8108713	PCDHB8	Homo sapiens protocadherin beta 8 (PCDHB8), mRNA	3.99265	3.67687	4.03037	3.89996	0.194125	0.368796	4.89266	5.00919	4.72597	4.87594	0.142346	0.270428	0.975974	1.96697
8046020	SCN2A	Homo sapiens sodium channel, voltage-gated, type II, alpha subunit (SCN2A), transcript variant 1, mRNA	5.9745	6.17152	5.99052	6.04551	0.109416	0.207867	6.95709	7.11614	6.97892	7.01738	0.0862216	0.163803	0.97187	1.96138
7946041	HBD	Homo sapiens hemoglobin, delta (HBD), mRNA	6.94344	7.12929	6.7656	6.94611	0.181858	0.345492	7.81892	7.87596	8.05031	7.91506	0.12055	0.22902	0.968955	1.95742
8094184	C1QTNF7	Homo sapiens C1q and tumor necrosis factor related protein 7 (C1QTNF7), mRNA	5.89104	5.58282	5.81006	5.7613	0.159788	0.303563	6.74162	6.58061	6.8678	6.73001	0.143947	0.273468	0.968702	1.95708
7970763	FLT1	Homo sapiens fms-related tyrosine kinase 1 (vascular endothelial growth factor/vascular permeability factor receptor) (FLT1), mRNA	4.22338	3.82698	3.90434	3.9849	0.21012	0.399184	4.83704	5.06724	4.94241	4.9489	0.115239	0.21893	0.964001	1.95071
8097098	USP53	Homo sapiens ubiquitin specific peptidase 53 (USP53), mRNA	8.23044	8.23977	8.16649	8.21223	0.0398879	0.0757786	9.10161	9.13315	9.17946	9.13808	0.0391588	0.0743934	0.925845	1.8998
7971077	POSTN	Homo sapiens periostin, osteoblast specific factor (POSTN), mRNA	10.52	10.6815	10.5894	10.597	0.0810567	0.15399	11.5399	11.5393	11.4733	11.5175	0.0382593	0.0726846	0.92056	1.89285
7918457	KCNA3	Homo sapiens potassium voltage-gated channel, shaker-related subfamily, member 3 (KCNA3), mRNA	4.22018	4.29945	4.25697	4.25887	0.0396685	0.0753616	5.40163	5.35995	4.75993	5.17383	0.359057	0.682132	0.914969	1.88553
8147777	CTHRC1	Homo sapiens collagen triple helix repeat containing 1 (CTHRC1), mRNA	8.14467	8.17161	8.24033	8.18554	0.0493285	0.0937135	9.08706	9.09527	9.11135	9.0979	0.0123562	0.0234742	0.912359	1.88212
8113358	ST8SIA4	Homo sapiens ST8 alpha-N-acetyl-neuraminide alpha-2,8-sialyltransferase 4 (ST8SIA4), transcript variant 1, mRNA	4.68098	4.88537	4.61031	4.72555	0.142842	0.271369	5.51277	5.54239	5.85851	5.63789	0.191636	0.364067	0.912337	1.88209
8091867	BCHE	Homo sapiens butyrylcholinesterase (BCHE), mRNA	2.37413	2.05081	1.8753	2.10008	0.253035	0.480713	3.03251	2.93436	3.07032	3.0124	0.0701764	0.13332	0.912317	1.88207
8037251	PSG7	Homo sapiens pregnancy specific beta-1-glycoprotein 7 (PSG7), mRNA	5.44324	5.88049	5.91181	5.74518	0.261956	0.49766	6.60689	6.58988	6.77272	6.6565	0.101014	0.191904	0.911316	1.88076
7970810	SLC7A1	Homo sapiens solute carrier family 7 (cationic amino acid transporter, y+ system), member 1 (SLC7A1), mRNA	6.79397	7.07307	7.01183	6.95962	0.14669	0.27868	7.79613	7.90542	7.83278	7.84478	0.0556252	0.105676	0.885156	1.84696
7914342	FABP3	Homo sapiens fatty acid binding protein 3, muscle and heart (mammary-derived growth inhibitor) (FABP3), mRNA	4.10646	4.31664	4.50529	4.30946	0.199508	0.379023	5.16553	4.91782	5.49325	5.1922	0.288637	0.548348	0.882737	1.84387
8124057	LOC728380	PREDICTED: Homo sapiens misc_RNA (LOC728380), miscRNA	2.87817	3.30835	2.98958	3.0587	0.223261	0.424148	3.82322	3.99879	3.99281	3.93827	0.0996847	0.18938	0.879575	1.83983
7987405	RASGRP1	Homo sapiens RAS guanyl releasing protein 1 (calcium and DAG-regulated) (RASGRP1), mRNA	3.95273	3.84422	3.70985	3.8356	0.121668	0.231142	4.5825	4.82515	4.73161	4.71309	0.122382	0.2325	0.87749	1.83718
7986446	ALDH1A3	Homo sapiens aldehyde dehydrogenase 1 family, member A3 (ALDH1A3), mRNA	6.09236	6.13529	6.14312	6.12359	0.0273301	0.0519213	7.03038	6.94433	7.01971	6.99814	0.0469074	0.089114	0.874551	1.83344
7932733	MKX	Homo sapiens mohawk homeobox (MKX), mRNA	5.69336	5.6247	5.43845	5.5855	0.131896	0.250575	6.37625	6.43763	6.56089	6.45826	0.0940333	0.178643	0.872754	1.83115
8168650	PABPC5	Homo sapiens poly(A) binding protein, cytoplasmic 5 (PABPC5), mRNA	4.53802	4.60395	4.46835	4.53677	0.067809	0.128823	5.51206	5.23639	5.47905	5.40917	0.150534	0.285982	0.872392	1.8307
8070279	KCNJ6	Homo sapiens potassium inwardly-rectifying channel, subfamily J, member 6 (KCNJ6), mRNA	3.5855	3.76375	4.0222	3.79048	0.219575	0.417146	4.55083	4.74463	4.67481	4.65676	0.0981549	0.186473	0.866277	1.82295
8136200	CPA4	Homo sapiens carboxypeptidase A4 (CPA4), mRNA	5.7217	5.56387	5.75705	5.68087	0.10286	0.195412	6.33278	6.51366	6.78134	6.54259	0.225677	0.428738	0.861722	1.81721
8015179	KRTAP1-5	Homo sapiens keratin associated protein 1-5 (KRTAP1-5), mRNA	6.64262	6.83389	6.83915	6.77189	0.111983	0.212744	7.71638	7.56044	7.6231	7.6333	0.0784722	0.14908	0.861418	1.81682
8019588	KRTAP1-5	Homo sapiens keratin associated protein 1-5 (KRTAP1-5), mRNA	6.64262	6.83389	6.83915	6.77189	0.111983	0.212744	7.71638	7.56044	7.6231	7.6333	0.0784722	0.14908	0.861418	1.81682
7938485	MICAL2	Homo sapiens microtubule associated monoxygenase, calponin and LIM domain containing 2 (MICAL2), mRNA	8.19538	8.41366	8.3709	8.32665	0.115676	0.21976	9.16466	9.05906	9.2931	9.17227	0.117202	0.222659	0.845628	1.79705
8066925	PTGIS	Homo sapiens prostaglandin I2 (prostacyclin) synthase (PTGIS), mRNA	4.97535	4.86621	5.14195	4.9945	0.138865	0.263813	5.90997	5.76073	5.84587	5.83886	0.0748662	0.14223	0.844357	1.79546
7951668	---	---	1.95884	2.12446	2.54097	2.20809	0.299937	0.569816	2.93622	3.33699	2.88387	3.05236	0.247882	0.470923	0.844266	1.79535
8019074	NPTX1	Homo sapiens neuronal pentraxin I (NPTX1), mRNA	6.43031	6.64898	6.70204	6.59378	0.144028	0.273622	7.37102	7.39236	7.55073	7.43804	0.0981792	0.18652	0.84426	1.79534
8046380	ITGA6	Homo sapiens integrin, alpha 6 (ITGA6), transcript variant 2, mRNA	5.32456	5.57527	5.3867	5.42884	0.130561	0.248038	6.24147	6.19474	6.37872	6.27164	0.0956306	0.181678	0.842799	1.79353
8140686	SEMA3D	Homo sapiens sema domain, immunoglobulin domain (Ig), short basic domain, secreted, (semaphorin) 3D (SEMA3D), mRNA	6.31862	6.13625	5.90385	6.11957	0.207886	0.394939	6.77467	7.09585	7.01337	6.9613	0.166804	0.316892	0.841725	1.79219
8042788	ACTG2	Homo sapiens actin, gamma 2, smooth muscle, enteric (ACTG2), mRNA	9.84526	9.97425	9.76925	9.86292	0.103632	0.196879	10.6121	10.7524	10.7462	10.7036	0.0792462	0.150551	0.840665	1.79088
7954065	GPRC5A	Homo sapiens G protein-coupled receptor, family C, group 5, member A (GPRC5A), mRNA	7.33454	7.3246	7.43824	7.36579	0.0629378	0.119568	8.1978	8.05917	8.34475	8.20057	0.142809	0.271306	0.834782	1.78359
8106528	LOC728820	PREDICTED: Homo sapiens misc_RNA (LOC728820), miscRNA	4.01139	4.06932	4.53318	4.20463	0.286002	0.543342	5.34285	4.67115	5.10344	5.03915	0.340431	0.646745	0.834515	1.78326
8151906	GDF6	Homo sapiens growth differentiation factor 6 (GDF6), mRNA	5.49881	5.52625	5.76421	5.59642	0.145951	0.277275	6.49929	6.31929	6.44434	6.42097	0.092246	0.175248	0.824551	1.77098
7917347	DDAH1	Homo sapiens dimethylarginine dimethylaminohydrolase 1 (DDAH1), mRNA	9.74423	9.74522	9.86151	9.78365	0.0674306	0.128104	10.6742	10.6009	10.5385	10.6045	0.0679278	0.129048	0.820867	1.76647
7934906	ACTA2	Homo sapiens actin, alpha 2, smooth muscle, aorta (ACTA2), mRNA	10.3747	10.5106	10.3471	10.4108	0.0875324	0.166293	11.1825	11.2625	11.2249	11.2233	0.0400085	0.0760076	0.81253	1.75629
8109383	GRIA1	Homo sapiens glutamate receptor, ionotropic, AMPA 1 (GRIA1), transcript variant 1, mRNA	5.81297	5.80893	5.72611	5.78267	0.0490286	0.093144	6.59704	6.67495	6.48788	6.58662	0.0939698	0.178523	0.803952	1.74588
8059680	HTR2B	Homo sapiens 5-hydroxytryptamine (serotonin) receptor 2B (HTR2B), mRNA	4.42127	4.75876	4.56912	4.58305	0.169174	0.321395	5.28342	5.32979	5.52984	5.38101	0.130953	0.248783	0.797966	1.73865
7938563	ARNTL	Homo sapiens aryl hydrocarbon receptor nuclear translocator-like (ARNTL), transcript variant 1, mRNA	5.45413	5.83682	5.82247	5.70447	0.216925	0.41211	6.48404	6.5087	6.51197	6.50157	0.0152696	0.0290089	0.797101	1.73761
8084880	HES1	Homo sapiens hairy and enhancer of split 1, (Drosophila) (HES1), mRNA	6.1722	5.99507	6.43656	6.20127	0.222177	0.422089	6.91288	6.88108	7.20016	6.99804	0.175757	0.333901	0.796768	1.7372
7931977	ITIH5	Homo sapiens inter-alpha (globulin) inhibitor H5 (ITIH5), transcript variant 1, mRNA	6.63141	6.63435	6.3624	6.54272	0.15617	0.296689	7.26091	7.45927	7.29191	7.33736	0.106705	0.202716	0.794642	1.73465
8085138	OXTR	Homo sapiens oxytocin receptor (OXTR), mRNA	5.67955	5.35061	5.76431	5.59816	0.218529	0.415159	6.43123	6.54485	6.16904	6.38171	0.19274	0.366164	0.783549	1.72136
8098204	CPE	Homo sapiens carboxypeptidase E (CPE), mRNA	7.4962	7.44525	7.35065	7.4307	0.0738581	0.140315	8.1908	8.10813	8.3182	8.20571	0.105827	0.201048	0.775005	1.7112
8109436	---	ncrna:scRNA_pseudogene chromosome:NCBI36:5:154065052:154065118:1 gene:ENSG00000208575	2.40165	1.94497	2.15196	2.1662	0.228672	0.434427	3.10837	2.83549	2.84842	2.93076	0.15395	0.292473	0.76456	1.69885
8006445	CCL11	Homo sapiens chemokine (C-C motif) ligand 11 (CCL11), mRNA [eotaxin-1]	5.17293	5.47039	5.03428	5.22587	0.222826	0.423321	6.18252	5.92928	5.85193	5.98791	0.172919	0.328509	0.762045	1.69589
8136159	---	ncrna:misc_RNA chromosome:NCBI36:7:129381769:129381868:1 gene:ENSG00000199516	4.83269	4.64344	5.04436	4.84017	0.200565	0.38103	5.5881	5.54666	5.67092	5.6019	0.0632682	0.120196	0.76173	1.69552
8067167	AURKA	Homo sapiens aurora kinase A (AURKA), transcript variant 1, mRNA	7.297	7.44655	7.06187	7.26848	0.193917	0.368401	8.0788	8.0525	7.95914	8.03015	0.0628806	0.11946	0.761671	1.69545
7908924	PRELP	Homo sapiens proline/arginine-rich end leucine-rich repeat protein (PRELP), transcript variant 1, mRNA	6.28882	6.66564	6.74704	6.56717	0.244466	0.464433	7.32426	7.24995	7.40823	7.32748	0.0791906	0.150445	0.760315	1.69386
7917561	GBP4	Homo sapiens guanylate binding protein 4 (GBP4), mRNA	4.43673	3.70566	4.08432	4.07557	0.365613	0.694586	4.58098	4.90854	5.0151	4.83487	0.226241	0.42981	0.759305	1.69268
8025918	CNN1	Homo sapiens calponin 1, basic, smooth muscle (CNN1), mRNA	7.50348	7.4451	7.42199	7.45685	0.0419995	0.0797901	8.1001	8.24514	8.28115	8.2088	0.0958422	0.18208	0.751941	1.68406
7990054	UACA	Homo sapiens uveal autoantigen with coiled-coil domains and ankyrin repeats (UACA), transcript variant 1, mRNA	9.56622	9.71915	9.63974	9.6417	0.0764849	0.145305	10.3604	10.4535	10.3647	10.3929	0.0525802	0.0998911	0.751186	1.68318
8104901	IL7R	Homo sapiens interleukin 7 receptor (IL7R), mRNA	7.50447	7.68336	7.67288	7.62024	0.100394	0.190727	8.40766	8.22707	8.43613	8.35695	0.11338	0.215397	0.736718	1.66638
8090433	MGLL	Homo sapiens monoglyceride lipase (MGLL), transcript variant 1, mRNA	7.71395	7.85262	7.86926	7.81194	0.0852677	0.16199	8.51617	8.50476	8.62207	8.54767	0.0646884	0.122894	0.735726	1.66524
8148448	KHDRBS3	Homo sapiens KH domain containing, RNA binding, signal transduction associated 3 (KHDRBS3), mRNA	6.6371	6.52022	6.40281	6.52004	0.117144	0.222549	7.32287	7.19238	7.24463	7.25329	0.0656775	0.124773	0.73325	1.66238
8100154	CORIN	Homo sapiens corin, serine peptidase (CORIN), mRNA	5.46475	5.85598	5.54425	5.62166	0.206782	0.392841	6.39462	6.22694	6.43562	6.35239	0.110562	0.210044	0.730732	1.65948
7902687	CYR61	Homo sapiens cysteine-rich, angiogenic inducer, 61 (CYR61), mRNA	9.31402	9.41099	9.28075	9.33525	0.0676684	0.128556	9.84985	10.0584	10.2886	10.0656	0.219473	0.416951	0.730383	1.65908
7902452	AK5	Homo sapiens adenylate kinase 5 (AK5), transcript variant 1, mRNA	7.86918	8.04154	7.81748	7.9094	0.11732	0.222883	8.6611	8.59779	8.65757	8.63882	0.0355778	0.0675903	0.729415	1.65797
7907249	FMO3	Homo sapiens flavin containing monooxygenase 3 (FMO3), transcript variant 1, mRNA	6.1418	6.11155	5.98012	6.07782	0.0859543	0.163295	6.81276	6.73396	6.87447	6.80706	0.0704289	0.1338	0.729238	1.65776
7957298	NAV3	Homo sapiens neuron navigator 3 (NAV3), mRNA	7.14213	7.08721	7.12132	7.11689	0.0277279	0.0526771	7.84297	7.78981	7.89745	7.84341	0.0538219	0.10225	0.726524	1.65465
8003298	SLC7A5	Homo sapiens solute carrier family 7 (cationic amino acid transporter, y+ system), member 5 (SLC7A5), mRNA	7.33102	7.43147	7.30786	7.35678	0.0657054	0.124826	7.99434	8.11161	8.14264	8.08286	0.0782216	0.148604	0.726079	1.65414
8114572	HBEGF	Homo sapiens heparin-binding EGF-like growth factor (HBEGF), mRNA	5.93366	5.92284	5.9164	5.9243	0.00872453	0.0165747	6.62658	6.60687	6.71498	6.64948	0.0575779	0.109386	0.725177	1.6531
8123936	NEDD9	Homo sapiens neural precursor cell expressed, developmentally down-regulated 9 (NEDD9), transcript variant 1, mRNA	6.02381	6.19892	6.20512	6.14262	0.102939	0.195561	6.85476	6.91221	6.82588	6.86428	0.0439486	0.0834929	0.721668	1.64909
8092053	SLC7A14	Homo sapiens solute carrier family 7 (cationic amino acid transporter, y+ system), member 14 (SLC7A14), mRNA	7.49862	7.52597	7.72269	7.58243	0.122239	0.232227	8.39458	8.23443	8.27895	8.30265	0.0826685	0.157052	0.720226	1.64744
8066822	SULF2	Homo sapiens sulfatase 2 (SULF2), transcript variant 1, mRNA	7.24236	7.11463	7.05768	7.13822	0.0945714	0.179665	7.84957	7.72934	7.99149	7.8568	0.131227	0.249304	0.718578	1.64556
7912157	ERRFI1	Homo sapiens ERBB receptor feedback inhibitor 1 (ERRFI1), mRNA	9.29769	9.3863	9.34042	9.34147	0.0443138	0.0841867	10.046	9.99765	10.1333	10.059	0.0687394	0.13059	0.71751	1.64434
7978376	STXBP6	Homo sapiens syntaxin binding protein 6 (amisyn) (STXBP6), mRNA	4.70306	4.56215	4.72413	4.66311	0.088067	0.167308	5.34718	5.31672	5.46622	5.37671	0.0790024	0.150088	0.713592	1.63988
7904414	HSD3B1	Human 3 beta-hydroxy-5-ene steroid dehydrogenase mRNA, complete cds	2.8259	3.40332	3.44347	3.22423	0.345548	0.656467	4.25813	3.72676	3.82032	3.93507	0.283659	0.538892	0.710842	1.63676
8094301	SLIT2	Homo sapiens slit homolog 2 (Drosophila) (SLIT2), mRNA	5.78925	5.76121	5.86173	5.80406	0.0518741	0.0985497	6.37942	6.53507	6.62434	6.51294	0.123954	0.235487	0.708882	1.63454
7923578	FMOD	Homo sapiens fibromodulin (FMOD), mRNA	8.89075	8.96381	9.01594	8.95683	0.0628845	0.119467	9.70465	9.61552	9.67378	9.66465	0.0452613	0.0859868	0.707817	1.63333
7944082	TAGLN	Homo sapiens transgelin (TAGLN), transcript variant 1, mRNA	10.8414	10.959	10.7278	10.8427	0.115616	0.219645	11.4613	11.5634	11.6193	11.548	0.0801316	0.152233	0.705327	1.63051
8098195	SC4MOL	Homo sapiens sterol-C4-methyl oxidase-like (SC4MOL), transcript variant 1, mRNA	8.2789	8.24453	8.43344	8.31896	0.100624	0.191165	9.11551	8.98593	8.9695	9.02365	0.0799776	0.15194	0.704685	1.62979
8063497	CASS4	Homo sapiens Cas scaffolding protein family member 4 (CASS4), mRNA	7.52516	7.61592	7.6037	7.5816	0.0492531	0.0935703	8.36438	8.16728	8.32453	8.2854	0.104215	0.197987	0.7038	1.62879
8096116	AGPAT9	Homo sapiens 1-acylglycerol-3-phosphate O-acyltransferase 9 (AGPAT9), mRNA	5.01464	4.77399	4.902	4.89688	0.120404	0.228742	5.58337	5.60535	5.60105	5.59659	0.0116475	0.0221277	0.699712	1.62418
7950701	ODZ4	Homo sapiens odz, odd Oz/ten-m homolog 4 (Drosophila) (ODZ4), mRNA	6.62324	6.74743	6.6928	6.68782	0.0622445	0.118251	7.39914	7.31278	7.4386	7.38351	0.0643524	0.122256	0.695686	1.61965
8005753	---	ncrna:Mt_tRNA_pseudogene chromosome:NCBI36:17:21949284:21949351:1 gene:ENSG00000209984	3.55161	3.67577	3.77941	3.66893	0.114054	0.216678	4.22296	4.57746	4.28892	4.36311	0.188535	0.358177	0.694184	1.61797
8146863	SULF1	Homo sapiens sulfatase 1 (SULF1), mRNA	6.46707	6.20922	6.41651	6.36427	0.136635	0.259577	7.00063	7.05068	7.11846	7.05659	0.0591338	0.112342	0.692325	1.61589
8077490	LMCD1	Homo sapiens LIM and cysteine-rich domains 1 (LMCD1), mRNA	8.04567	8.2091	7.9228	8.05919	0.143629	0.272864	8.64434	8.75183	8.85107	8.74908	0.103392	0.196423	0.689885	1.61315
8134036	STEAP2	Homo sapiens six transmembrane epithelial antigen of the prostate 2 (STEAP2), transcript variant 1, mRNA	5.63729	5.53362	5.36768	5.51287	0.135997	0.258366	6.10917	6.32242	6.17377	6.20179	0.109351	0.207744	0.688919	1.61208
7935553	LOXL4	Homo sapiens lysyl oxidase-like 4 (LOXL4), mRNA	6.26707	6.1484	6.42446	6.27998	0.138484	0.26309	6.87228	6.96486	7.0687	6.96861	0.0982638	0.18668	0.688633	1.61176
7985317	KIAA1199	Homo sapiens KIAA1199 (KIAA1199), mRNA	10.3204	10.5619	10.5072	10.4632	0.126656	0.240619	11.0979	11.17	11.1842	11.1507	0.0463057	0.0879709	0.687533	1.61053
7943413	BIRC3	Homo sapiens baculoviral IAP repeat-containing 3 (BIRC3), transcript variant 1, mRNA	3.87805	3.81408	3.88617	3.85943	0.0394855	0.075014	4.52012	4.39357	4.72309	4.54559	0.16623	0.315801	0.686161	1.609
8088996	---	ncrna:scRNA_pseudogene chromosome:NCBI36:3:87463901:87463972:-1 gene:ENSG00000211155	1.76024	2.31211	2.30448	2.12561	0.31644	0.601168	2.68406	2.63125	3.08406	2.79979	0.247599	0.470385	0.67418	1.59569
8092055	SLC7A14	Homo sapiens solute carrier family 7 (cationic amino acid transporter, y+ system), member 14 (SLC7A14), mRNA	7.99515	8.14676	8.25434	8.13208	0.130214	0.247379	8.87333	8.68167	8.86227	8.80576	0.107603	0.204422	0.673675	1.59513
7954090	EMP1	Homo sapiens epithelial membrane protein 1 (EMP1), mRNA	8.93192	9.18447	9.2974	9.13793	0.187129	0.355506	9.65554	9.85768	9.91411	9.80911	0.135959	0.258293	0.671179	1.59237
7992828	IL32	Homo sapiens interleukin 32 (IL32), transcript variant 1, mRNA	5.59894	5.81806	5.81527	5.74409	0.125711	0.238824	6.37599	6.45436	6.41341	6.41458	0.0391977	0.0744673	0.670492	1.59162
7933442	PTPN20B/PTPN20A	Homo sapiens non-receptor protein tyrosine phosphatase 20 variant 1 (PTPN20) mRNA, complete cds, alternatively spliced	1.62726	1.75623	1.57384	1.65244	0.0937687	0.178141	2.33967	2.50001	2.12438	2.32135	0.188482	0.358076	0.668911	1.58987
7945245	HNT	Homo sapiens neurotrimin (HNT), transcript variant 1, mRNA	7.07317	7.1865	7.04815	7.10261	0.0737235	0.140059	7.80582	7.66767	7.83045	7.76798	0.0877395	0.166686	0.665372	1.58598
8095680	CXCL8	Homo sapiens interleukin 8 (IL8), mRNA	5.29177	5.28219	4.69346	5.08914	0.342703	0.651062	5.79774	5.50869	5.95655	5.75432	0.227065	0.431374	0.665184	1.58577
8146092	IDO1	Homo sapiens indoleamine-pyrrole 2,3 dioxygenase (INDO), mRNA	2.96057	2.73372	2.96777	2.88735	0.133095	0.252853	3.51033	3.5823	3.55873	3.55045	0.0366931	0.0697091	0.663098	1.58348
8172280	SLC9A7	Homo sapiens solute carrier family 9 (sodium/hydrogen exchanger), member 7 (SLC9A7), mRNA	7.05537	7.13082	6.96149	7.04923	0.0848366	0.161171	7.76313	7.68496	7.68515	7.71108	0.0450787	0.08564	0.661851	1.58211
8042830	MTHFD2	Homo sapiens methylenetetrahydrofolate dehydrogenase (NADP+ dependent) 2, methenyltetrahydrofolate cyclohydrolase (MTHFD2), nuclear gene encoding mitochondrial protein, transcript variant 2, mRNA	8.65734	8.80935	8.59808	8.68826	0.108973	0.207026	9.32027	9.42807	9.30082	9.34972	0.0685435	0.130218	0.661463	1.58169
8161190	LOC646993	PREDICTED: Homo sapiens similar to high-mobility group box 3 (LOC646993), mRNA	3.72086	4.29034	4.26183	4.09101	0.320874	0.609591	4.66632	4.88225	4.70417	4.75091	0.115304	0.219054	0.6599	1.57997
7997735	FOXL1	Homo sapiens forkhead box L1 (FOXL1), mRNA	7.45512	7.44244	7.67903	7.52553	0.133085	0.252833	8.10655	8.08572	8.36338	8.18522	0.154647	0.293796	0.659691	1.57974
8106170	TMEM171	Homo sapiens transmembrane protein 171 (TMEM171), mRNA	5.39056	5.26489	5.08308	5.24618	0.15459	0.293688	6.25308	5.86578	5.58555	5.90147	0.335194	0.636797	0.655295	1.57494
7942135	TMEM16A	Homo sapiens transmembrane protein 16A (TMEM16A), mRNA	5.84763	5.93323	6.01867	5.93318	0.085519	0.162468	6.56991	6.57782	6.60153	6.58309	0.0164554	0.0312618	0.649912	1.56907
8095834	SHROOM3	Homo sapiens shroom family member 3 (SHROOM3), mRNA	6.01804	6.03984	6.26291	6.10693	0.13552	0.25746	6.75041	6.59084	6.92581	6.75569	0.167544	0.318298	0.648755	1.56781
8102468	PRSS12	Homo sapiens protease, serine, 12 (neurotrypsin, motopsin) (PRSS12), mRNA	10.0648	10.1696	10.0205	10.085	0.0765826	0.145491	10.7338	10.7195	10.7459	10.7331	0.0132321	0.0251382	0.648073	1.56707
7981514	AHNAK2	Homo sapiens AHNAK nucleoprotein 2 (AHNAK2), mRNA	6.4369	6.76778	6.80482	6.66983	0.202572	0.384844	7.36211	7.19539	7.38649	7.31466	0.104007	0.197591	0.64483	1.56355
8141150	ASNS	Homo sapiens asparagine synthetase (ASNS), transcript variant 1, mRNA	7.9184	8.04026	7.9582	7.97229	0.0621385	0.11805	8.57251	8.75514	8.51942	8.61569	0.123646	0.234901	0.643405	1.56201
8053278	TMEM166	Homo sapiens transmembrane protein 166 (TMEM166), mRNA	5.88136	6.31915	6.1887	6.12974	0.22477	0.427015	6.77619	6.76595	6.76802	6.77005	0.0054168	0.0102908	0.640315	1.55867
7986757	NDN	Homo sapiens necdin homolog (mouse) (NDN), mRNA	6.62302	6.62272	6.59354	6.61309	0.0169326	0.0321684	7.29536	7.29573	7.15974	7.25028	0.0784078	0.148958	0.637185	1.55529
8163618	TNFSF15	Homo sapiens tumor necrosis factor (ligand) superfamily, member 15 (TNFSF15), mRNA	6.10804	6.18325	6.02343	6.10491	0.0799589	0.151905	6.78276	6.74019	6.69516	6.73937	0.0438063	0.0832227	0.634464	1.55236
8171921	DMD	Homo sapiens dystrophin (muscular dystrophy, Duchenne and Becker types) (DMD), transcript variant Dp427c, mRNA	5.16897	5.30335	5.10666	5.19299	0.100521	0.190969	5.86611	5.84784	5.76681	5.82692	0.0528551	0.100413	0.633931	1.55179
8077499	LOH3CR2A	Homo sapiens NAG-7 protein (NAG-7) mRNA, complete cds	5.23297	5.10042	5.41123	5.2482	0.155963	0.296296	5.81798	5.87665	5.95123	5.88195	0.0667835	0.126874	0.633748	1.55159
8051583	CYP1B1	Homo sapiens cytochrome P450, family 1, subfamily B, polypeptide 1 (CYP1B1), mRNA	8.10199	8.23815	8.13105	8.15706	0.0717101	0.136234	8.90659	8.73162	8.72164	8.78662	0.104022	0.197619	0.629556	1.54709
7917516	GBP1	Homo sapiens guanylate binding protein 1, interferon-inducible, 67kDa (GBP1), mRNA	9.37204	9.46121	9.34729	9.39351	0.0599186	0.113833	10.0948	9.92464	10.0408	10.0201	0.0869665	0.165218	0.626588	1.54391
7929288	EXOC6	Homo sapiens exocyst complex component 6 (EXOC6), transcript variant 1, mRNA	6.59722	6.46398	6.57719	6.54613	0.0718477	0.136495	7.21975	7.16872	7.12465	7.17104	0.0475948	0.09042	0.624911	1.54212
8075310	LIF	Homo sapiens leukemia inhibitory factor (cholinergic differentiation factor) (LIF), mRNA	7.42368	7.62561	7.64826	7.56585	0.123642	0.234894	8.03476	8.06653	8.46495	8.18875	0.239723	0.455422	0.622895	1.53996
8141228	TMEM130	Homo sapiens transmembrane protein 130 (TMEM130), mRNA	6.28487	6.21849	6.44877	6.31738	0.118534	0.225189	6.80852	6.85207	7.16007	6.94022	0.191639	0.364073	0.622844	1.53991
7946641	GALNTL4	Homo sapiens UDP-N-acetyl-alpha-D-galactosamine:polypeptide N-acetylgalactosaminyltransferase-like 4 (GALNTL4), mRNA	4.93194	5.13966	4.97801	5.01654	0.109086	0.207241	5.53782	5.66711	5.71237	5.6391	0.0905842	0.172091	0.622562	1.53961
7933469	ARHGAP22	Homo sapiens Rho GTPase activating protein 22 (ARHGAP22), mRNA	6.15215	6.31625	6.27041	6.24627	0.0846698	0.160855	6.79896	6.75623	7.04353	6.86624	0.155014	0.294493	0.619973	1.53685
8091678	VEPH1	Homo sapiens ventricular zone expressed PH domain homolog 1 (zebrafish) (VEPH1), mRNA	4.83624	5.17593	4.76412	4.92543	0.219915	0.417791	5.57114	5.56261	5.49142	5.54172	0.0437697	0.0831532	0.616292	1.53293
8142585	CADPS2	Homo sapiens Ca2+-dependent activator protein for secretion 2 (CADPS2), transcript variant 1, mRNA	4.79937	5.10269	4.85916	4.9204	0.160665	0.305229	5.48277	5.54745	5.57857	5.53627	0.0488721	0.0928465	0.61586	1.53247
8023497	ATP8B1	Homo sapiens ATPase, class I, type 8B, member 1 (ATP8B1), mRNA	7.17466	7.17296	7.17992	7.17585	0.00362591	0.00688845	7.79457	7.72445	7.84639	7.78847	0.0611988	0.116265	0.612627	1.52904
8148280	SQLE	Homo sapiens squalene epoxidase (SQLE), mRNA	8.68729	8.89703	8.81001	8.79811	0.105374	0.200188	9.44572	9.41858	9.36492	9.40974	0.0411187	0.0781168	0.611635	1.52799
7990345	SEMA7A	Homo sapiens semaphorin 7A, GPI membrane anchor (John Milton Hagen blood group) (SEMA7A), mRNA	6.05407	5.91374	6.07636	6.01472	0.0881617	0.167488	6.62503	6.56335	6.68545	6.62461	0.0610486	0.115979	0.60989	1.52614
7969438	LMO7	Homo sapiens LIM domain 7 (LMO7), mRNA	8.51532	8.5096	8.50679	8.51057	0.00434628	0.00825701	9.13006	9.18182	9.0484	9.1201	0.0672646	0.127788	0.609523	1.52575
8047467	PFTK2	Homo sapiens PFTAIRE protein kinase 2 (PFTK2), mRNA	6.01312	5.47738	5.74758	5.74603	0.267874	0.508904	6.41103	6.17432	6.47884	6.35473	0.159875	0.303728	0.608702	1.52489
8066343	---	ncrna:snRNA_pseudogene chromosome:NCBI36:20:39747050:39747144:-1 gene:ENSG00000210486	2.95966	2.77906	3.36668	3.03513	0.300994	0.571825	3.57787	3.4868	3.86245	3.64237	0.195954	0.37227	0.60724	1.52334
8146859	---	ncrna:tRNA_pseudogene chromosome:NCBI36:8:69792080:69792148:1 gene:ENSG00000211281	5.19442	5.05669	4.85799	5.03637	0.169133	0.321316	5.49	5.6846	5.73969	5.6381	0.131181	0.249216	0.60173	1.51753
7964733	LOC204010	Homo sapiens similar to 40S ribosomal protein SA (P40) (34/67 kDa laminin receptor) (Colon carcinoma laminin-binding protein) (NEM/1CHD4) (Multidrug resistance-associated protein MGr1-Ag), mRNA (cDNA clone MGC:104447 IMAGE:4095371), complete cds	3.33184	2.84957	3.40385	3.19509	0.30138	0.572558	3.84835	3.91781	3.61359	3.79325	0.159416	0.302856	0.598165	1.51379
8057506	FRZB	Homo sapiens frizzled-related protein (FRZB), mRNA	6.36342	6.67436	6.78994	6.60924	0.220588	0.419071	7.24917	7.02971	7.34109	7.20666	0.159983	0.303933	0.597421	1.51301
7978692	SLC25A21	Homo sapiens solute carrier family 25 (mitochondrial oxodicarboxylate carrier), member 21 (SLC25A21), nuclear gene encoding mitochondrial protein, mRNA	4.47258	4.15304	4.01686	4.21416	0.233926	0.44441	4.81962	4.85925	4.75504	4.8113	0.0525975	0.0999241	0.597145	1.51272
7929816	SCD	Homo sapiens stearoyl-CoA desaturase (delta-9-desaturase) (SCD), mRNA	9.09811	9.22723	9.28919	9.20485	0.0974846	0.1852	9.79794	9.77233	9.82952	9.79993	0.0286472	0.0544235	0.595083	1.51056
8156783	COL15A1	Homo sapiens collagen, type XV, alpha 1 (COL15A1), mRNA	8.35853	8.50108	8.37297	8.41086	0.0784681	0.149073	8.93628	9.02463	9.05614	9.00569	0.0621355	0.118044	0.594826	1.51029
7952884	B3GAT1	Homo sapiens beta-1,3-glucuronyltransferase 1 (glucuronosyltransferase P) (B3GAT1), transcript variant 2, mRNA	5.62538	5.57404	5.52048	5.5733	0.0524509	0.0996455	6.19101	6.09337	6.20036	6.16158	0.0592586	0.112579	0.58828	1.50345
8017651	SMURF2	Homo sapiens SMAD specific E3 ubiquitin protein ligase 2 (SMURF2), mRNA	9.65593	9.80805	9.64596	9.70332	0.0908427	0.172582	10.3147	10.2484	10.3003	10.2878	0.03486	0.0662265	0.584504	1.49952
7916541	DAB1	Homo sapiens disabled homolog 1 (Drosophila) (DAB1), mRNA	5.68673	5.67531	5.37972	5.58059	0.174046	0.33065	6.1868	6.08163	6.21712	6.16185	0.0711069	0.135088	0.581264	1.49616
8088458	FHIT	Bis(5'-adenosyl)-triphosphatase gene:ENSG00000189283	4.4209	4.7129	4.40976	4.51452	0.171892	0.326558	5.11855	5.03688	5.12908	5.09484	0.0504673	0.0958772	0.580319	1.49518
8066513	SDC4	Homo sapiens syndecan 4 (SDC4), mRNA	9.56603	9.62817	9.74352	9.64591	0.0900661	0.171106	10.1517	10.1908	10.3361	10.2262	0.0971934	0.184647	0.580304	1.49516
7982366	SCG5	Homo sapiens secretogranin V (7B2 protein) (SCG5), mRNA	5.35279	5.313	5.58359	5.41646	0.146102	0.277562	6.06717	5.89758	6.02526	5.99667	0.0883382	0.167824	0.580209	1.49507
TetR-IE1+ vs TetR-IE1-
Affymetrix probe set ID	NCBI gene symbol	RNA description	TetR-IE1- #1 RMA log2 signal	TetR-IE1- #2 RMA log2 signal	TetR-IE1- #3 RMA log2 signal	Mean TetR-IE1- log2 signal	STDEV log2 TetR-IE1-	CI (99.9%) log2 TetR-IE1-	TetR-IE1+ 24h #1 RMA log2 signal	TetR-IE1+ 24h #2 RMA log2 signal	TetR-IE1+ 24h #3 RMA log2 signal	Mean TetR-IE1+ 24h log2 signal	STDEV log2 TetR-IE1+ 24h	CI (99.9%) log2 TetR-IE1+ 24h	TetR-IE1+ vs TetR-IE1- 24h log2 ratio	Mean fold change
7922337	TNFSF18	Homo sapiens tumor necrosis factor (ligand) superfamily, member 18 (TNFSF18), mRNA =GITRL	7.05147	7.10349	6.92545	7.0268	0.091548	0.173922	8.56483	8.3	8.41202	8.42562	0.132938	0.255753	1.39763	2.63469
8101126	CXCL10	Homo sapiens chemokine (C-X-C motif) ligand 10 (CXCL10), mRNA	3.56449	3.74768	3.85256	3.72158	0.145795	0.276979	4.95547	4.80934	5.11319	4.95933	0.151964	0.288699	1.23775	2.35831
7934979	ANKRD1	Homo sapiens ankyrin repeat domain 1 (cardiac muscle) (ANKRD1), mRNA	5.35287	5.66181	4.95434	5.32301	0.354679	0.673814	6.33847	6.35305	6.86599	6.51917	0.300445	0.570781	1.19616	2.29129
7922343	TNFSF4	Homo sapiens tumor necrosis factor (ligand) superfamily, member 4 (tax-transcriptionally activated glycoprotein 1, 34kDa) (TNFSF4), mRNA	8.12654	8.14761	8.07097	8.11504	0.0395902	0.0752129	9.20722	9.13778	9.25394	9.19965	0.0584496	0.111042	1.08461	2.1208
8116921	EDN1	Homo sapiens endothelin 1 (EDN1), mRNA	5.45528	5.35636	5.16887	5.32684	0.145468	0.276357	6.09367	6.28331	6.28388	6.22029	0.109652	0.208316	0.89345	1.85761
8071042	LOC389832	cDNA FLJ42128 fis, clone TESTI2013382 gene:ENSG00000212913	3.98067	3.96879	4.49789	4.14912	0.302104	0.573932	4.60621	5.28095	4.97958	4.95558	0.338014	0.642154	0.806461	1.74892
8021081	SLC14A1	Homo sapiens solute carrier family 14 (urea transporter), member 1 (Kidd blood group) (SLC14A1), mRNA	6.28637	6.13349	6.09778	6.17255	0.10018	0.190321	7.04159	6.70889	7.15161	6.96736	0.230506	0.437912	0.794816	1.73486
8065242	HSPC072	PREDICTED: Homo sapiens misc_RNA (HSPC072), miscRNA	3.28674	3.78408	3.70547	3.5921	0.267353	0.507914	4.59608	4.36773	3.97	4.31127	0.316837	0.601923	0.719173	1.64624
8108370	EGR1	Homo sapiens early growth response 1 (EGR1), mRNA	9.54094	9.43021	9.36159	9.44425	0.0904948	0.171921	9.95989	10.0372	10.3996	10.1322	0.234786	0.446044	0.687978	1.61102
8167878	---	ncrna:Mt_tRNA_pseudogene chromosome:NCBI36:X:55222147:55222215:1 gene:ENSG00000211101	2.65765	2.13985	2.51136	2.43629	0.266935	0.507119	3.2437	3.20813	2.91512	3.12232	0.180314	0.342558	0.686032	1.60885
7981781	OR4M2	Homo sapiens olfactory receptor, family 4, subfamily M, member 2 (OR4M2), mRNA	2.70248	2.65444	2.88247	2.74646	0.120211	0.228375	3.50408	3.51249	3.20823	3.40826	0.173288	0.329211	0.661801	1.58206
7995477	---	ncrna:misc_RNA chromosome:NCBI36:16:48689676:48689768:1 gene:ENSG00000202124	5.30807	5.17714	4.8907	5.1253	0.213461	0.40553	5.85678	5.81788	5.62156	5.76541	0.126082	0.239528	0.640105	1.55844
8048112	LOC402117	Homo sapiens similar to CRiM (Cysteine RIch motor neuron protein) homolog family member (crm-1) (LOC402117), mRNA	3.30075	3.22167	3.23762	3.25334	0.0418184	0.0794461	3.83994	3.85859	3.97794	3.89216	0.0748733	0.142243	0.638811	1.55705
8161852	---	ncrna:misc_RNA chromosome:NCBI36:9:76986258:76986357:-1 gene:ENSG00000200041	2.46901	2.32002	2.32703	2.37202	0.0840696	0.159714	2.88674	3.00132	3.129	3.00569	0.121188	0.230232	0.633667	1.5515
8173600	NAP1L2	Homo sapiens nucleosome assembly protein 1-like 2 (NAP1L2), mRNA	3.68218	3.51473	3.66582	3.62091	0.0923148	0.175378	4.46016	4.00148	4.25867	4.2401	0.229905	0.436771	0.619193	1.53602
8107940	---	ncrna:misc_RNA chromosome:NCBI36:5:131831738:131831846:1 gene:ENSG00000202533	1.66275	1.63288	1.77319	1.68961	0.0739122	0.140417	1.9592	2.52072	2.44481	2.30825	0.304654	0.578778	0.618637	1.53542
7961142	OLR1	Homo sapiens oxidized low density lipoprotein (lectin-like) receptor 1 (OLR1), mRNA	7.50248	7.51079	7.30485	7.43937	0.116575	0.221468	8.04973	7.85443	8.26678	8.05698	0.206268	0.391865	0.617609	1.53433
8154233	CD274	Homo sapiens CD274 molecule (CD274), mRNA	4.28983	4.59705	4.4967	4.46119	0.156657	0.297615	4.94702	5.08962	5.19764	5.07809	0.125705	0.238813	0.616898	1.53357
8145532	EPHX2	Homo sapiens epoxide hydrolase 2, cytoplasmic (EPHX2), mRNA	3.40119	3.02638	3.32925	3.25228	0.198907	0.377882	4.0534	3.95392	3.57461	3.86064	0.252652	0.479986	0.608366	1.52453
7967993	FGF9	Homo sapiens fibroblast growth factor 9 (glia-activating factor) (FGF9), mRNA	6.19557	6.33851	5.98269	6.17226	0.179051	0.340158	7.04188	6.7138	6.57723	6.77764	0.238813	0.453695	0.605381	1.52138
8037251	PSG7	Homo sapiens pregnancy specific beta-1-glycoprotein 7 (PSG7), mRNA	6.11754	6.0832	5.96097	6.05391	0.0822951	0.156343	6.60689	6.58988	6.77272	6.6565	0.101014	0.191904	0.602589	1.51844
8037272	PSG7	Homo sapiens pregnancy specific beta-1-glycoprotein 7 (PSG7), mRNA	6.17387	5.9548	6.04575	6.05814	0.110057	0.209085	6.591	6.52653	6.84403	6.65385	0.167823	0.318828	0.595713	1.51122
8017843	SLC16A6	Homo sapiens solute carrier family 16, member 6 (monocarboxylic acid transporter 7) (SLC16A6), mRNA	7.76321	7.6122	7.7612	7.7122	0.0866104	0.164541	8.38178	8.21906	8.30158	8.30081	0.0813633	0.154573	0.588602	1.50379
8063497	CASS4	Homo sapiens Cas scaffolding protein family member 4 (CASS4), mRNA	7.74804	7.8016	7.54217	7.69727	0.136965	0.260204	8.36438	8.16728	8.32453	8.2854	0.104215	0.197987	0.588126	1.50329

## Sheet: 24h down-regulated
TetR-IE1+ vs TetR+
Affymetrix probe set ID	NCBI gene symbol	RNA description	TetR+ 24h #1 RMA log2 signal	TetR+ 24h #2 RMA log2 signal	TetR+ 24h #3 RMA log2 signal	Mean TetR+ 24h log2 signal	STDEV log2 TetR+ 24h	CI (99.9%) log2 TetR+ 24h	TetR-IE1+ 24h #1 RMA log2 signal	TetR-IE1+ 24h #2 RMA log2 signal	TetR-IE1+ 24h #3 RMA log2 signal	Mean TetR-IE1+ 24h log2 signal	STDEV log2 TetR-IE1+ 24h	CI (99.9%) log2 TetR-IE1+ 24h	TetR-IE1+ vs TetR+ 24h log2 ratio	Mean fold change
8005048	MYOCD	Homo sapiens myocardin (MYOCD), mRNA	7.85364	7.78384	7.65159	7.76302	0.102624	0.194963	5.71567	5.73829	5.91937	5.79111	0.111652	0.212116	-1.97191	-3.92288
8141094	PDK4	Homo sapiens pyruvate dehydrogenase kinase, isozyme 4 (PDK4), mRNA	8.81862	8.66102	8.76192	8.74719	0.0798307	0.151661	6.98079	6.43349	7.07642	6.83023	0.346898	0.659032	-1.91696	-3.77625
7908376	RGS18	Homo sapiens regulator of G-protein signaling 18 (RGS18), mRNA	4.99871	4.76156	4.7991	4.85312	0.127475	0.242176	3.41899	2.72828	2.86734	3.00487	0.365313	0.694016	-1.84825	-3.60064
7972157	EDNRB	Homo sapiens endothelin receptor type B (EDNRB), transcript variant 3, mRNA	9.129	8.86203	8.87837	8.95647	0.149639	0.284282	7.44004	7.13693	7.07178	7.21625	0.196525	0.373356	-1.74022	-3.34085
7918857	TSPAN2	Homo sapiens tetraspanin 2 (TSPAN2), mRNA	8.62659	8.3768	8.31286	8.43875	0.165786	0.314958	6.83402	6.5863	6.7906	6.73698	0.13228	0.251305	-1.70178	-3.25301
8092169	TNFSF10	Homo sapiens tumor necrosis factor (ligand) superfamily, member 10 (TNFSF10), mRNA [TRAIL]	5.93757	5.6759	5.32524	5.64623	0.307241	0.583692	4.19679	3.87205	4.03363	4.03415	0.162369	0.308466	-1.61208	-3.05692
8077270	CHL1	Homo sapiens cell adhesion molecule with homology to L1CAM (close homolog of L1) (CHL1), mRNA	8.64271	8.90614	8.78715	8.77867	0.13192	0.25062	7.19121	7.17149	7.45851	7.27374	0.160324	0.304581	-1.50493	-2.83811
7921916	RGS5	Homo sapiens regulator of G-protein signaling 5 (RGS5), mRNA	7.46388	7.05141	7.11345	7.20958	0.222403	0.422518	5.78434	5.63994	5.69111	5.70513	0.073215	0.139093	-1.50445	-2.83717
8166925	MAOA	Homo sapiens monoamine oxidase A (MAOA), nuclear gene encoding mitochondrial protein, mRNA	8.30437	8.06137	7.98788	8.11787	0.16564	0.31468	6.76013	6.52403	6.5836	6.62259	0.122785	0.233265	-1.49529	-2.8192
8018864	SOCS3	Homo sapiens suppressor of cytokine signaling 3 (SOCS3), mRNA	8.25181	8.07503	8.00216	8.10967	0.128379	0.243893	6.32757	6.67139	6.85031	6.61642	0.265669	0.504715	-1.49324	-2.81521
8061094	PCSK2	Homo sapiens proprotein convertase subtilisin/kexin type 2 (PCSK2), mRNA	7.41803	6.97563	7.11698	7.17021	0.225952	0.429261	5.79928	5.56462	5.72662	5.69684	0.120131	0.228223	-1.47337	-2.7767
7950374	P4HA3	Homo sapiens procollagen-proline, 2-oxoglutarate 4-dioxygenase (proline 4-hydroxylase), alpha polypeptide III (P4HA3), mRNA	9.202	8.8996	8.77125	8.95762	0.221159	0.420156	7.52128	7.3891	7.54332	7.48457	0.0834053	0.158452	-1.47305	-2.77608
8064868	GPCPD1	Homo sapiens hypothetical protein KIAA1434 (RP5-1022P6.2), mRNA [RP5-1022P6.2] [glycerophosphocholine phosphodiesterase]	9.74856	9.66127	9.67316	9.69433	0.0473421	0.0899398	8.35173	8.19834	8.14893	8.233	0.105747	0.200897	-1.46133	-2.75362
8100393	KDR	Homo sapiens kinase insert domain receptor (a type III receptor tyrosine kinase) (KDR), mRNA	6.11363	5.71879	5.49626	5.77623	0.312665	0.593997	4.45737	4.22472	4.31876	4.33362	0.117034	0.222339	-1.44261	-2.71812
8100109	GABRA2	Homo sapiens gamma-aminobutyric acid (GABA) A receptor, alpha 2 (GABRA2), transcript variant 1, mRNA	5.92562	5.56465	5.75406	5.74811	0.18056	0.343025	4.41746	4.08642	4.54852	4.3508	0.23815	0.452433	-1.39731	-2.6341
8063444	TSHZ2	Teashirt homolog 2 gene:ENSG00000182463	6.13397	5.88625	5.81873	5.94631	0.16598	0.315326	4.67453	4.47158	4.52559	4.55723	0.10511	0.199686	-1.38908	-2.61912
8045539	KYNU	Homo sapiens kynureninase (L-kynurenine hydrolase) (KYNU), transcript variant 1, mRNA	5.1563	5.21525	5.11172	5.16109	0.051929	0.0986539	3.87783	3.53625	3.95809	3.79072	0.224006	0.425564	-1.37036	-2.58535
8133163	---	ncrna:snRNA_pseudogene chromosome:NCBI36:7:65446726:65446825:1 gene:ENSG00000211191	5.26943	5.2014	5.45181	5.30754	0.129481	0.245987	3.82547	4.0453	4.07252	3.9811	0.135465	0.257354	-1.32645	-2.50784
8063437	TSHZ2	Homo sapiens teashirt zinc finger homeobox 2 (TSHZ2), mRNA	6.8636	6.78001	6.73484	6.79282	0.0653317	0.124116	5.50601	5.32054	5.57447	5.46701	0.131383	0.249599	-1.32581	-2.50674
7929511	ENTPD1	Homo sapiens ectonucleoside triphosphate diphosphohydrolase 1 (ENTPD1), transcript variant 1, mRNA	7.68427	7.45181	7.45193	7.52934	0.134179	0.254911	6.14274	6.2272	6.31098	6.22697	0.0841177	0.159806	-1.30237	-2.46633
8166632	GK	Homo sapiens glycerol kinase (GK), transcript variant 1, mRNA	9.38523	9.4299	9.3887	9.40127	0.0248496	0.047209	8.22551	8.06336	8.10673	8.13187	0.0839449	0.159477	-1.26941	-2.41062
8095744	AREG	Homo sapiens amphiregulin (schwannoma-derived growth factor) (AREG), mRNA	9.07667	8.79887	8.79161	8.88905	0.162522	0.308756	7.69843	7.4377	7.75956	7.6319	0.170931	0.324732	-1.25715	-2.39023
7925929	AKR1C3	Homo sapiens aldo-keto reductase family 1, member C3 (3-alpha hydroxysteroid dehydrogenase, type II) (AKR1C3), mRNA	7.70429	7.73589	7.56768	7.66929	0.0893987	0.169839	6.38197	6.21307	6.66887	6.4213	0.230431	0.43777	-1.24799	-2.3751
8101788	UNC5C	Homo sapiens unc-5 homolog C (C. elegans) (UNC5C), mRNA	8.57695	8.70281	8.51369	8.59781	0.0962683	0.182889	7.34241	7.17828	7.53659	7.35243	0.179364	0.340754	-1.24539	-2.37082
8174103	GK	Homo sapiens glycerol kinase (GK), transcript variant 2, mRNA	10.8396	10.8917	10.8234	10.8516	0.0356789	0.0677823	9.70093	9.57543	9.56335	9.61324	0.0761861	0.144737	-1.23834	-2.35927
7898057	PDPN	Homo sapiens podoplanin (PDPN), transcript variant 1, mRNA	8.00826	7.90105	8.01591	7.97507	0.0642214	0.122007	6.93734	6.64892	6.86323	6.8165	0.149784	0.284559	-1.15858	-2.23237
8141016	TFPI2	Homo sapiens tissue factor pathway inhibitor 2 (TFPI2), mRNA	9.78765	9.45344	9.66513	9.63541	0.169076	0.321209	8.69901	8.23506	8.55597	8.49668	0.237592	0.451375	-1.13873	-2.20187
7925318	---	---	4.28815	4.52512	5.18612	4.66647	0.465369	0.884103	3.26416	3.64345	3.70027	3.53596	0.237094	0.450427	-1.1305	-2.18935
8095736	AREG	Homo sapiens amphiregulin (schwannoma-derived growth factor) (AREG), mRNA	8.53652	8.30691	8.28787	8.3771	0.138392	0.262915	7.29581	7.03199	7.42303	7.25028	0.199456	0.378923	-1.12683	-2.18378
8166079	EGFL6	Homo sapiens EGF-like-domain, multiple 6 (EGFL6), mRNA	6.5126	6.64	6.28782	6.48014	0.178321	0.338772	5.65108	4.97559	5.45143	5.35937	0.347027	0.659276	-1.12077	-2.17464
7985032	LOC391532	PREDICTED: Homo sapiens misc_RNA (LOC391532), miscRNA	2.90907	2.3879	3.44869	2.91522	0.530419	1.00768	1.56536	1.8785	1.95152	1.79846	0.205148	0.389738	-1.11676	-2.16859
8124846	---	ncrna:misc_RNA chromosome:NCBI36:6:30812062:30812170:-1 gene:ENSG00000199919	3.97154	4.47119	3.98188	4.14154	0.285536	0.542457	3.06435	2.9674	3.07418	3.03531	0.0590193	0.112124	-1.10623	-2.15282
8062461	LBP	Homo sapiens lipopolysaccharide binding protein (LBP), mRNA	5.50221	5.84385	5.50483	5.61696	0.196493	0.373295	4.59142	4.61444	4.41896	4.54161	0.106838	0.202969	-1.07536	-2.10724
8114612	CD14	Homo sapiens CD14 molecule (CD14), transcript variant 1, mRNA	6.75053	6.48968	6.50548	6.5819	0.146256	0.277855	5.49052	5.55917	5.49955	5.51641	0.0373063	0.0708739	-1.06548	-2.09287
8005829	---	Homo sapiens lung squamous cell carcinoma related protein-2 mRNA, complete cds	6.30161	6.01656	6.02799	6.11539	0.161373	0.306574	5.11205	4.98869	5.0561	5.05228	0.0617675	0.117345	-1.06311	-2.08943
7968236	RASL11A	Homo sapiens RAS-like, family 11, member A (RASL11A), mRNA	8.63416	8.59337	8.55582	8.59445	0.0391806	0.0744348	7.53878	7.38462	7.67457	7.53266	0.145073	0.275607	-1.06179	-2.08752
8077366	LRRN1	Homo sapiens leucine rich repeat neuronal 1 (LRRN1), mRNA	4.41548	4.13964	4.07111	4.20875	0.182288	0.346308	3.21663	3.28971	2.97838	3.16157	0.162805	0.309295	-1.04717	-2.06648
7939024	TMEM16C	Homo sapiens transmembrane protein 16C (TMEM16C), mRNA	7.57118	7.47267	7.3449	7.46291	0.113456	0.215543	6.49446	6.43091	6.33133	6.4189	0.0822246	0.156209	-1.04402	-2.06196
8091411	TM4SF1	Homo sapiens transmembrane 4 L six family member 1 (TM4SF1), mRNA	10.1368	10.0869	9.97069	10.0648	0.0852146	0.16189	9.08287	8.95692	9.05496	9.03158	0.0661503	0.125671	-1.03319	-2.04655
8069689	ADAMTS5	Homo sapiens ADAM metallopeptidase with thrombospondin type 1 motif, 5 (aggrecanase-2) (ADAMTS5), mRNA	10.1099	10.0232	10.0126	10.0486	0.0533374	0.10133	8.96447	9.05865	9.0339	9.01901	0.048825	0.0927571	-1.02957	-2.04141
8149825	STC1	Homo sapiens stanniocalcin 1 (STC1), mRNA	8.64718	8.59691	8.71052	8.65153	0.0569298	0.108155	7.67004	7.35231	7.85067	7.62434	0.252302	0.47932	-1.0272	-2.03806
8130674	PDE10A	Homo sapiens phosphodiesterase 10A (PDE10A), mRNA	6.36834	6.24281	6.04747	6.21954	0.161698	0.307191	5.17518	5.20882	5.23188	5.20529	0.0285121	0.0541668	-1.01425	-2.01985
7971653	DLEU2	Homo sapiens deleted in lymphocytic leukemia, 2 (DLEU2) on chromosome 13	7.14835	6.67796	6.82615	6.88415	0.240496	0.456891	6.07919	5.83527	5.72765	5.8807	0.180119	0.342188	-1.00345	-2.00479
8094870	SHISA3	Homo sapiens shisa homolog 3 (Xenopus laevis) (SHISA3), mRNA	10.0383	10.1115	10.0093	10.053	0.0526356	0.0999965	9.09983	9.00605	9.07194	9.05927	0.0481566	0.0914873	-0.993755	-1.99136
8149438	SGCZ	Homo sapiens sarcoglycan zeta (SGCZ), mRNA	5.58477	5.50765	5.26145	5.45129	0.168867	0.320811	4.63686	4.50596	4.26298	4.4686	0.189719	0.360426	-0.982689	-1.97614
8060997	SPTLC3	Homo sapiens serine palmitoyltransferase, long chain base subunit 3 (SPTLC3), mRNA	7.41171	7.45127	7.42223	7.4284	0.0204868	0.0389205	6.50612	6.35748	6.47895	6.44752	0.0791459	0.15036	-0.980888	-1.97368
7902104	PDE4B	Homo sapiens phosphodiesterase 4B, cAMP-specific (phosphodiesterase E4 dunce homolog, Drosophila) (PDE4B), transcript variant a, mRNA	7.71743	7.21672	7.48243	7.47219	0.250511	0.475917	6.50878	6.29941	6.66737	6.49185	0.184563	0.35063	-0.980346	-1.97294
8112971	HAPLN1	Homo sapiens hyaluronan and proteoglycan link protein 1 (HAPLN1), mRNA	4.75711	4.79209	4.64167	4.73029	0.0787142	0.14954	3.92803	3.68388	3.66584	3.75925	0.146449	0.278223	-0.971039	-1.96025
7917276	LPAR3	Homo sapiens lysophosphatidic acid receptor 3 (LPAR3), mRNA	8.00327	7.81104	7.83996	7.88476	0.10365	0.196914	6.92361	6.93349	6.89379	6.91696	0.0206722	0.0392728	-0.967791	-1.95584
8156706	TMOD1	Homo sapiens tropomodulin 1 (TMOD1), mRNA	9.70829	9.7367	9.72407	9.72302	0.0142366	0.0270465	8.84522	8.56564	8.9084	8.77309	0.182408	0.346536	-0.949934	-1.93178
8019964	ARHGAP28	Homo sapiens Rho GTPase activating protein 28 (ARHGAP28), transcript variant 1, mRNA	9.97242	10.0484	10.0437	10.0215	0.0425697	0.0808734	9.09172	9.00243	9.12705	9.07373	0.0642256	0.122015	-0.947773	-1.92889
8175683	---	MI0000301 Homo sapiens miR-224 stem-loop	4.30892	4.64398	3.89889	4.28393	0.37317	0.708944	3.27036	3.25561	3.507	3.34432	0.141075	0.268013	-0.939609	-1.91801
7951140	UNQ6228	Homo sapiens clone DNA166629 MRSS6228 (UNQ6228) mRNA, complete cds	7.26224	7.20215	6.93885	7.13442	0.172005	0.326773	6.40638	6.26914	5.9313	6.20227	0.244496	0.464491	-0.932143	-1.90811
8127193	BMP5	Homo sapiens bone morphogenetic protein 5 (BMP5), mRNA	9.19912	9.19242	9.24633	9.21262	0.0293792	0.0558142	8.3072	8.09926	8.43638	8.28095	0.17009	0.323135	-0.931676	-1.90749
7931832	AKR1C2	Homo sapiens aldo-keto reductase family 1, member C2 (dihydrodiol dehydrogenase 2; bile acid binding protein; 3-alpha hydroxysteroid dehydrogenase, type III) (AKR1C2), transcript variant 1, mRNA	6.83925	6.70537	6.68889	6.7445	0.0824662	0.156668	5.80368	5.51721	6.13185	5.81758	0.30756	0.584298	-0.926922	-1.90122
7997491	HSD17B2	Homo sapiens hydroxysteroid (17-beta) dehydrogenase 2 (HSD17B2), mRNA	9.4828	9.3147	9.36348	9.38699	0.0864838	0.164301	8.48425	8.39405	8.50425	8.46085	0.0587064	0.11153	-0.92614	-1.90019
8152211	---	ncrna:snoRNA_pseudogene chromosome:NCBI36:8:103469931:103470039:-1 gene:ENSG00000208813	4.69663	4.49056	4.12563	4.43761	0.289161	0.549344	3.50714	3.6329	3.3953	3.51178	0.118868	0.225824	-0.925832	-1.89978
8078014	SLC6A6	Homo sapiens solute carrier family 6 (neurotransmitter transporter, taurine), member 6 (SLC6A6), mRNA	9.91063	9.87959	9.91945	9.90322	0.0209372	0.0397763	9.12499	8.88189	8.92798	8.97829	0.129119	0.245298	-0.924937	-1.8986
8079153	ABHD5	Homo sapiens abhydrolase domain containing 5 (ABHD5), mRNA	8.99978	8.88714	8.96885	8.95192	0.0581978	0.110563	8.05963	7.92704	8.16695	8.05121	0.12018	0.228316	-0.900713	-1.86699
8145685	---	Human pre-T/NK cell associated protein (1D12A2) mRNA, complete cds	6.18401	6.04305	5.87346	6.03351	0.155497	0.295411	5.18284	5.15144	5.06828	5.13418	0.0591959	0.11246	-0.899321	-1.86519
8094717	---	ncrna:scRNA_pseudogene chromosome:NCBI36:4:39439015:39439313:1 gene:ENSG00000210204	4.80868	4.74021	4.69971	4.74954	0.0550806	0.104641	3.94658	3.62108	4.02214	3.86327	0.213112	0.404867	-0.886267	-1.84839
8133122	ASL	Homo sapiens argininosuccinate lyase (ASL), transcript variant 1, mRNA	8.33283	8.06242	8.11664	8.17063	0.143061	0.271785	7.20677	7.24073	7.42916	7.29222	0.119804	0.227601	-0.878413	-1.83835
8099633	PPARGC1A	Homo sapiens peroxisome proliferator-activated receptor gamma, coactivator 1 alpha (PPARGC1A), mRNA	6.36606	6.22828	6.16143	6.25193	0.104345	0.198233	5.53444	5.12709	5.46671	5.37608	0.218274	0.414675	-0.875846	-1.83508
8104812	FLJ25439	Homo sapiens hypothetical protein FLJ25439 (FLJ25439), mRNA	4.18287	3.86268	3.67858	3.90805	0.255187	0.484801	3.16784	3.24866	2.6862	3.03423	0.304106	0.577736	-0.873814	-1.8325
8122365	ADGRG6	Homo sapiens G protein-coupled receptor 126 (GPR126), transcript variant a1, mRNA	9.31601	9.36465	9.28939	9.32335	0.0381623	0.0725002	8.58144	8.37051	8.41163	8.45453	0.111817	0.212429	-0.868825	-1.82617
7937772	IGF2	cDNA FLJ90133 fis, clone HEMBB1000567 gene:ENSG00000183680	5.66893	5.31227	5.3126	5.43127	0.205823	0.391021	4.54592	4.83222	4.30959	4.56258	0.261712	0.497197	-0.868692	-1.82601
8122222	PDE7B	Homo sapiens phosphodiesterase 7B (PDE7B), mRNA	8.97159	8.91165	8.85309	8.91211	0.0592558	0.112573	8.18227	7.87917	8.10524	8.05556	0.15754	0.299292	-0.856551	-1.8107
7983527	SEMA6D	Homo sapiens sema domain, transmembrane domain (TM), and cytoplasmic domain, (semaphorin) 6D (SEMA6D), transcript variant 4, mRNA	8.46447	8.57567	8.55275	8.53097	0.0587155	0.111547	7.75802	7.43609	7.83727	7.67713	0.212471	0.40365	-0.85384	-1.80731
7971015	SMAD9	Homo sapiens SMAD family member 9 (SMAD9), mRNA	8.73745	8.83033	8.72052	8.76277	0.0591231	0.112321	7.87208	7.68469	8.17422	7.91033	0.246997	0.469242	-0.852436	-1.80555
7918426	SLC16A4	Homo sapiens solute carrier family 16, member 4 (monocarboxylic acid transporter 5) (SLC16A4), mRNA	8.36077	8.14488	8.12338	8.20967	0.131289	0.249422	7.43323	7.21785	7.43831	7.36313	0.125844	0.239077	-0.846545	-1.79819
7992865	OR1F2P	Homo sapiens olfactory receptor, family 1, subfamily F, member 2 (OR1F2P) on chromosome 16	5.28881	5.28457	4.56034	5.04457	0.419365	0.796704	4.56473	4.11642	3.91849	4.19988	0.331104	0.629027	-0.844691	-1.79588
8069252	PCBP3	Homo sapiens poly(rC) binding protein 3 (PCBP3), mRNA	7.19699	7.26725	7.24085	7.23503	0.0354898	0.0674231	6.37839	6.3173	6.48309	6.39293	0.0838451	0.159288	-0.842105	-1.79266
8149248	LRLE1	Homo sapiens liver-related low express protein 1 (LRLE1) mRNA, complete cds	5.4596	5.66627	4.9366	5.35416	0.37609	0.714492	4.43572	4.53588	4.56527	4.51229	0.0679185	0.129031	-0.841867	-1.79237
7988644	ATP8B4	Homo sapiens ATPase, class I, type 8B, member 4 (ATP8B4), mRNA	8.43309	8.42002	8.50194	8.45168	0.0440105	0.0836105	7.74954	7.56627	7.51628	7.6107	0.122814	0.23332	-0.840987	-1.79127
8055639	---	Homo sapiens cDNA FLJ25969 fis, clone CBR02250	5.74776	5.87623	5.32604	5.65001	0.287825	0.546806	4.83028	5.04159	4.56444	4.8121	0.239093	0.454226	-0.837909	-1.78746
8126770	CYP39A1	Homo sapiens cytochrome P450, family 39, subfamily A, polypeptide 1 (CYP39A1), mRNA	5.70215	5.52422	5.34795	5.52477	0.177105	0.336461	4.64828	4.72197	4.71253	4.69426	0.0400982	0.0761779	-0.830511	-1.77832
8142554	AASS	Homo sapiens aminoadipate-semialdehyde synthase (AASS), nuclear gene encoding mitochondrial protein, mRNA	8.80266	8.81294	8.80524	8.80695	0.00534404	0.0101525	7.94296	8.00405	7.98264	7.97655	0.0309968	0.0588874	-0.830396	-1.77817
8149877	PNMA2	Homo sapiens paraneoplastic antigen MA2 (PNMA2), mRNA	7.78864	7.91551	7.55897	7.75437	0.180723	0.343334	6.86737	6.91546	7.00121	6.92801	0.0678009	0.128807	-0.826361	-1.77321
8118611	---	ncrna:misc_RNA chromosome:NCBI36:6:33275356:33275449:1 gene:ENSG00000202441	3.51222	3.02088	3.06275	3.19862	0.272395	0.517493	2.20051	2.58406	2.34201	2.37553	0.193959	0.368481	-0.823094	-1.7692
8100227	---	ncrna:snRNA chromosome:NCBI36:4:47802855:47802962:-1 gene:ENSG00000200269	4.94846	4.44845	4.83905	4.74532	0.262853	0.499365	3.68657	4.19997	3.9201	3.93555	0.257046	0.488333	-0.809772	-1.75293
7931888	ANKRD16	Homo sapiens ankyrin repeat domain 16 (ANKRD16), transcript variant 1, mRNA	7.092	6.94036	7.15344	7.06193	0.109677	0.208363	6.3363	5.99432	6.42592	6.25218	0.227767	0.432709	-0.809754	-1.75291
8138718	HOXA2	Homo sapiens homeobox A2 (HOXA2), mRNA	6.94211	6.79386	6.73877	6.82491	0.105167	0.199795	6.19549	5.68587	6.16435	6.01524	0.285665	0.542702	-0.809672	-1.75281
8126760	RCAN2	Homo sapiens regulator of calcineurin 2 (RCAN2), mRNA	6.78353	6.82828	6.85511	6.82231	0.0361623	0.0687006	6.14474	5.73651	6.15756	6.01294	0.239477	0.454955	-0.809367	-1.75244
7913655	ID3	Homo sapiens inhibitor of DNA binding 3, dominant negative helix-loop-helix protein (ID3), mRNA	8.81537	8.90471	8.75815	8.82608	0.0738644	0.140327	7.95396	8.011	8.08726	8.01741	0.0668832	0.127064	-0.808673	-1.7516
7972239	SLITRK6	Homo sapiens SLIT and NTRK-like family, member 6 (SLITRK6), mRNA	8.68429	8.5068	8.58738	8.59282	0.0888716	0.168837	7.84522	7.65122	7.89881	7.79842	0.130261	0.247469	-0.794406	-1.73436
8089701	ZBTB20	Homo sapiens zinc finger and BTB domain containing 20 (ZBTB20), mRNA	7.39781	7.26598	7.15441	7.27273	0.121843	0.231475	6.57749	6.52836	6.33009	6.47864	0.130977	0.248829	-0.79409	-1.73398
8101304	RASGEF1B	Homo sapiens RasGEF domain family, member 1B (RASGEF1B), mRNA	5.79856	5.84261	5.7992	5.81345	0.0252487	0.0479672	4.96922	4.85461	5.24415	5.02266	0.200195	0.380327	-0.790792	-1.73002
8095585	SLC4A4	Homo sapiens solute carrier family 4, sodium bicarbonate cotransporter, member 4 (SLC4A4), transcript variant 1, mRNA	10.4502	10.5623	10.5312	10.5145	0.0578865	0.109972	9.76302	9.68397	9.72704	9.72468	0.03958	0.0751935	-0.789871	-1.72892
8135661	CFTR	Homo sapiens cystic fibrosis transmembrane conductance regulator (ATP-binding cassette sub-family C, member 7) (CFTR), mRNA	7.07617	6.97465	6.8461	6.96564	0.115303	0.219051	6.15267	6.18409	6.1921	6.17629	0.0208418	0.039595	-0.789352	-1.7283
7909877	MOSC1	Homo sapiens MOCO sulphurase C-terminal domain containing 1 (MOSC1), mRNA	6.71851	6.63458	6.472	6.60836	0.125327	0.238095	5.84497	5.82528	5.80166	5.82397	0.0216822	0.0411916	-0.784394	-1.72237
8157214	---	ncrna:snRNA chromosome:NCBI36:9:113641929:113642035:1 gene:ENSG00000206907	5.62257	5.37417	5.38247	5.45974	0.141079	0.26802	4.93168	4.54603	4.54909	4.6756	0.221776	0.421326	-0.78414	-1.72207
8055952	NR4A2	Homo sapiens nuclear receptor subfamily 4, group A, member 2 (NR4A2), mRNA	7.9323	7.59949	7.95981	7.83053	0.20056	0.381021	7.03777	6.67435	7.43347	7.04853	0.379672	0.721296	-0.782002	-1.71952
8142524	TSPAN12	Homo sapiens tetraspanin 12 (TSPAN12), mRNA	10.415	10.2931	10.2792	10.3291	0.0747337	0.141978	9.6126	9.48082	9.55031	9.54791	0.0659198	0.125233	-0.781189	-1.71855
8163672	DIPAS	Homo sapiens DIPLA1-antisense expressed (DIPLAS) mRNA, complete cds, alternatively spliced	7.30131	7.24814	7.12844	7.22596	0.0885418	0.168211	6.64344	6.2358	6.45664	6.4453	0.204058	0.387667	-0.780664	-1.71792
7954293	PDE3A	Homo sapiens phosphodiesterase 3A, cGMP-inhibited (PDE3A), mRNA	6.48468	6.29329	6.39004	6.38934	0.0956984	0.181807	5.6946	5.52588	5.60579	5.60876	0.084395	0.160333	-0.780576	-1.71782
7902527	PTGFR	Homo sapiens prostaglandin F receptor (FP) (PTGFR), transcript variant 2, mRNA	6.43701	6.65375	6.62094	6.57057	0.116821	0.221935	5.96361	5.72044	5.68884	5.79096	0.150347	0.285626	-0.779603	-1.71666
8023727	DSEL	Homo sapiens dermatan sulfate epimerase-like (DSEL), mRNA	10.2192	10.2735	10.2042	10.2323	0.0364333	0.0692154	9.55095	9.4085	9.39982	9.45309	0.0848612	0.161218	-0.779215	-1.7162
8157650	PTGS1	Homo sapiens prostaglandin-endoperoxide synthase 1 (prostaglandin G/H synthase and cyclooxygenase) (PTGS1), transcript variant 1, mRNA	10.7049	10.7201	10.5998	10.6749	0.0655075	0.12445	9.8527	9.84012	9.99601	9.89628	0.0866005	0.164523	-0.77864	-1.71551
8117020	MYLIP	Homo sapiens myosin regulatory light chain interacting protein (MYLIP), mRNA	8.14517	7.88187	7.98684	8.00463	0.132543	0.251804	7.19702	7.24704	7.23494	7.22633	0.0260958	0.0495764	-0.778296	-1.7151
8152297	ANGPT1	Homo sapiens angiopoietin 1 (ANGPT1), mRNA	10.3321	10.1288	10.0124	10.1578	0.161828	0.307439	9.46509	9.36372	9.30966	9.37949	0.0789051	0.149903	-0.778276	-1.71508
7971661	---	MI0000069 Homo sapiens miR-15a stem-loop	6.20429	6.07374	6.32333	6.20045	0.124841	0.237172	5.58377	5.22405	5.46192	5.42325	0.18295	0.347566	-0.777208	-1.71381
7964834	CPM	Homo sapiens carboxypeptidase M (CPM), transcript variant 1, mRNA	6.64682	6.75084	6.6257	6.67445	0.0669878	0.127263	5.62578	5.94403	6.13919	5.903	0.25915	0.492329	-0.771451	-1.70699
7984259	RNU5B	Homo sapiens RNA, U5B small nuclear (RNU5B) on chromosome 15	3.61776	4.08932	3.9238	3.87696	0.239245	0.454515	2.92254	3.50432	2.89164	3.10617	0.345159	0.655727	-0.770792	-1.70621
7946087	OR52H1	Homo sapiens olfactory receptor, family 52, subfamily H, member 1 (OR52H1), mRNA	5.37673	4.95572	5.11909	5.15051	0.212259	0.403247	4.59361	4.42908	4.11909	4.38059	0.240945	0.457744	-0.76992	-1.70517
8067836	C21orf94	Homo sapiens C21orf94 protein (C21orf94) mRNA, complete cds	2.92212	3.08508	3.33	3.1124	0.205309	0.390044	2.50038	2.49543	2.03698	2.34426	0.266129	0.505588	-0.768142	-1.70308
8064808	SLC23A2	Homo sapiens solute carrier family 23 (nucleobase transporters), member 2 (SLC23A2), transcript variant 1, mRNA	8.66288	8.50008	8.51706	8.56001	0.089497	0.170025	7.85404	7.68884	7.86923	7.80404	0.100057	0.190086	-0.75597	-1.68877
8137264	TMEM176A	Homo sapiens transmembrane protein 176A (TMEM176A), mRNA	11.0703	11.1045	10.9928	11.0559	0.0572104	0.108688	10.2762	10.2937	10.337	10.3023	0.0313171	0.0594958	-0.753557	-1.68594
7930915	---	ncrna:scRNA_pseudogene chromosome:NCBI36:10:120962359:120962648:1 gene:ENSG00000211177	7.1184	7.08473	6.68724	6.96345	0.239803	0.455574	6.22431	6.28289	6.12591	6.21104	0.0793248	0.1507	-0.752416	-1.68461
7937335	IFITM1	Homo sapiens interferon induced transmembrane protein 1 (9-27) (IFITM1), mRNA	9.23944	9.27575	9.57017	9.36179	0.181374	0.344571	8.63187	8.41966	8.79051	8.61401	0.186072	0.353498	-0.747775	-1.6792
8092691	BCL6	Homo sapiens B-cell CLL/lymphoma 6 (zinc finger protein 51) (BCL6), transcript variant 1, mRNA	8.82951	8.9251	8.87565	8.87675	0.0478015	0.0908127	8.0861	8.04414	8.26182	8.13069	0.115489	0.219404	-0.746067	-1.67721
8174598	IL13RA2	Homo sapiens interleukin 13 receptor, alpha 2 (IL13RA2), mRNA	4.25481	3.93927	4.03132	4.07513	0.162272	0.308282	3.38804	3.24876	3.35075	3.32918	0.0721029	0.13698	-0.745951	-1.67708
8129037	---	ncrna:snRNA chromosome:NCBI36:6:112624335:112624441:-1 gene:ENSG00000207044	8.6188	8.46835	8.45462	8.51392	0.0910832	0.173039	7.80112	7.91402	7.5961	7.77041	0.16117	0.306188	-0.743512	-1.67425
8120082	TDRD6	Homo sapiens tudor domain containing 6 (TDRD6), mRNA	4.21442	3.63394	3.70048	3.84961	0.317678	0.60352	3.18685	3.05062	3.08908	3.10885	0.0702334	0.133428	-0.740764	-1.67106
8046518	---	ncrna:misc_RNA chromosome:NCBI36:2:175550777:175550869:1 gene:ENSG00000201425	4.95307	4.70564	4.68556	4.78142	0.148989	0.283047	3.8383	3.97119	4.31898	4.04282	0.248215	0.471556	-0.738603	-1.66856
8005638	ALDH3A2	Homo sapiens aldehyde dehydrogenase 3 family, member A2 (ALDH3A2), transcript variant 1, mRNA	8.01688	8.04436	8.08177	8.04767	0.0325729	0.0618816	7.36846	7.25949	7.30642	7.31146	0.0546609	0.103844	-0.736215	-1.6658
8020086	---	ncrna:misc_RNA chromosome:NCBI36:18:9240108:9240207:1 gene:ENSG00000207092	5.95113	6.12755	5.86091	5.97986	0.135621	0.25765	5.11019	5.17609	5.44747	5.24458	0.178764	0.339613	-0.735279	-1.66472
8145766	MST131	similar to MSTP131 gene:ENSG00000187508	8.6175	8.50079	8.54519	8.55449	0.058906	0.111909	7.98016	7.64742	7.83377	7.82045	0.166767	0.316821	-0.734044	-1.66329
8166593	IL1RAPL1	Homo sapiens interleukin 1 receptor accessory protein-like 1 (IL1RAPL1), mRNA	7.11793	7.09321	7.01984	7.07699	0.0510173	0.0969219	6.42098	6.25378	6.36049	6.34509	0.0846589	0.160834	-0.731907	-1.66083
8044375	BCL2L11	Homo sapiens BCL2-like 11 (apoptosis facilitator) (BCL2L11), transcript variant 1, mRNA	6.60071	6.46024	6.46033	6.50709	0.081077	0.154029	5.9476	5.66932	5.71597	5.77763	0.149033	0.283132	-0.729464	-1.65802
8157802	---	MI0000683 Homo sapiens miR-181b-2 stem-loop	5.56337	5.21411	4.9904	5.25596	0.28877	0.548602	4.25209	4.82025	4.51809	4.53014	0.284271	0.540053	-0.725818	-1.65384
7908861	OCR1	Homo sapiens ovarian cancer-related protein 1 (OCR1) mRNA, complete cds	3.78471	4.02305	4.13005	3.97927	0.176786	0.335855	2.8825	3.38644	3.49172	3.25355	0.325625	0.618618	-0.725719	-1.65372
7897378	PER3	Homo sapiens period homolog 3 (Drosophila) (PER3), mRNA	7.39359	7.09724	7.12749	7.20611	0.163071	0.3098	6.55237	6.36601	6.52982	6.48273	0.101713	0.193233	-0.723373	-1.65104
7943890	LOC100132686	Homo sapiens cDNA clone MGC:24147 IMAGE:4702473, complete cds	5.07532	4.68578	4.89614	4.88575	0.194981	0.370422	4.19463	4.1474	4.15739	4.16648	0.024893	0.0472914	-0.719273	-1.64635
8048749	KCNE4	Homo sapiens potassium voltage-gated channel, Isk-related family, member 4 (KCNE4), mRNA	7.52095	7.35448	7.28626	7.38723	0.120724	0.229351	6.80027	6.56407	6.64303	6.66912	0.120242	0.228433	-0.718107	-1.64502
8122756	PLEKHG1	Homo sapiens pleckstrin homology domain containing, family G (with RhoGef domain) member 1 (PLEKHG1), mRNA	5.97887	6.10848	5.86622	5.98452	0.121233	0.230318	5.35209	5.04094	5.41134	5.26812	0.198965	0.377991	-0.716404	-1.64308
8135378	PRKAR2B	Homo sapiens protein kinase, cAMP-dependent, regulatory, type II, beta (PRKAR2B), mRNA	9.9209	10.0622	9.81695	9.93335	0.123097	0.233858	9.27029	9.2001	9.18588	9.21876	0.045191	0.0858533	-0.714592	-1.64102
7990636	C15orf5	Homo sapiens C15orf5 mRNA, complete cds	5.78185	5.4133	5.03258	5.40924	0.374648	0.711752	4.63856	4.83852	4.60928	4.69546	0.124761	0.237019	-0.713787	-1.6401
8099132	CYTL1	Homo sapiens cytokine-like 1 (CYTL1), mRNA	10.0904	9.89024	9.78592	9.92218	0.154728	0.29395	9.19748	9.16147	9.27448	9.21115	0.0577324	0.109679	-0.711039	-1.63698
8081001	ROBO2	Homo sapiens roundabout, axon guidance receptor, homolog 2 (Drosophila) (ROBO2), mRNA	8.86592	8.8632	8.89831	8.87581	0.0195295	0.0371019	8.21844	8.14662	8.13597	8.16701	0.0448555	0.0852159	-0.708799	-1.63444
7903393	S1PR1	Homo sapiens sphingosine-1-phosphate receptor 1 (S1PR1), mRNA	7.1305	6.99799	7.12777	7.08542	0.0757284	0.143868	6.35287	6.28581	6.49739	6.37869	0.10813	0.205425	-0.70673	-1.6321
7965429	---	ncrna:misc_RNA chromosome:NCBI36:12:91088262:91088360:-1 gene:ENSG00000199895	4.22153	4.08535	4.31347	4.20678	0.114771	0.21804	3.34493	3.69093	3.46955	3.5018	0.175242	0.332922	-0.704985	-1.63013
8154868	---	ncrna:snRNA_pseudogene chromosome:NCBI36:9:33858537:33858665:1 gene:ENSG00000210688	5.31672	5.32296	5.20451	5.28139	0.0666613	0.126642	4.56504	4.59855	4.58036	4.58132	0.0167766	0.0318719	-0.700078	-1.62459
8043993	UNQ9419	Homo sapiens clone DNA180542 AHPA9419 (UNQ9419) mRNA, complete cds	5.43757	5.12629	4.88281	5.14889	0.278071	0.528275	4.54227	4.59029	4.21469	4.44909	0.204404	0.388323	-0.699805	-1.62429
8088634	---	ncrna:misc_RNA chromosome:NCBI36:3:65964556:65964655:-1 gene:ENSG00000202071	3.94763	3.75327	3.38673	3.69588	0.28482	0.541097	2.91554	2.98356	3.08919	2.9961	0.0875003	0.166232	-0.699776	-1.62425
8097305	---	ncrna:misc_RNA chromosome:NCBI36:4:126503424:126503532:1 gene:ENSG00000201297	5.21802	5.15377	5.1982	5.19	0.0329006	0.062504	4.19058	4.86662	4.41707	4.49142	0.344097	0.65371	-0.698573	-1.6229
7961075	CD69	Homo sapiens CD69 molecule (CD69), mRNA	4.42828	4.43262	4.21375	4.35822	0.125132	0.237724	3.7313	3.62641	3.62268	3.66013	0.0616649	0.11715	-0.698089	-1.62235
8157677	---	cdna:Genscan chromosome:NCBI36:9:124410139:124417782:1	5.29799	5.53126	5.77855	5.53594	0.240313	0.456544	4.84247	4.67233	5.00369	4.83949	0.165699	0.314792	-0.696441	-1.6205
8178712	TNXB	Homo sapiens tenascin XB (TNXB), transcript variant XB-S, mRNA	7.9923	8.16104	8.18717	8.1135	0.105772	0.200944	7.31262	7.4151	7.52607	7.41793	0.106754	0.202809	-0.69557	-1.61952
8179935	TNXB	Homo sapiens tenascin XB (TNXB), transcript variant XB-S, mRNA	7.9923	8.16104	8.18717	8.1135	0.105772	0.200944	7.31262	7.4151	7.52607	7.41793	0.106754	0.202809	-0.69557	-1.61952
8073890	GRAMD4	Homo sapiens GRAM domain containing 4 (GRAMD4), mRNA	8.38129	8.2681	8.17729	8.27556	0.102202	0.194162	7.45576	7.58185	7.70412	7.58058	0.124185	0.235926	-0.694983	-1.61887
8157679	OR1Q1	Homo sapiens olfactory receptor, family 1, subfamily Q, member 1 (OR1Q1), mRNA	4.90757	4.4995	4.36425	4.59044	0.28285	0.537355	3.88057	3.99183	3.81452	3.89564	0.0896099	0.17024	-0.694799	-1.61866
8095303	LPHN3	Homo sapiens latrophilin 3 (LPHN3), mRNA	7.18572	7.33111	7.25271	7.25651	0.0727711	0.13825	6.5702	6.44355	6.6955	6.56975	0.125974	0.239323	-0.686762	-1.60967
7960757	C1RL	Homo sapiens complement component 1, r subcomponent-like (C1RL), mRNA	8.72376	8.79955	8.61806	8.71379	0.0911566	0.173178	8.012	7.92717	8.14354	8.02757	0.109026	0.207126	-0.68622	-1.60906
7926205	---	ncrna:snoRNA_pseudogene chromosome:NCBI36:10:12227668:12227769:1 gene:ENSG00000209399	4.94344	4.56135	4.51115	4.67198	0.236426	0.449158	4.12623	3.96374	3.87103	3.987	0.129178	0.24541	-0.684981	-1.60768
8173607	---	ncrna:scRNA_pseudogene chromosome:NCBI36:X:73379169:73379464:-1 gene:ENSG00000211368	9.22343	9.00783	8.88938	9.04021	0.169362	0.321753	8.39312	8.42312	8.26282	8.35969	0.085222	0.161904	-0.680525	-1.60272
8112107	PPAP2A	Homo sapiens phosphatidic acid phosphatase type 2A (PPAP2A), transcript variant 1, mRNA	8.89865	8.8663	8.84677	8.87057	0.0262031	0.0497803	8.3141	8.07919	8.18567	8.19299	0.117628	0.223469	-0.677585	-1.59946
8069178	ADARB1	Homo sapiens adenosine deaminase, RNA-specific, B1 (RED1 homolog rat) (ADARB1), transcript variant 4, mRNA	7.90484	7.64328	7.5492	7.69911	0.184272	0.350078	7.07128	6.98083	7.01297	7.0217	0.045852	0.0871091	-0.677409	-1.59927
8173549	---	ncrna:snRNA chromosome:NCBI36:X:71513554:71513744:-1 gene:ENSG00000202168	3.82883	3.39852	3.18024	3.46919	0.330022	0.626971	2.75595	2.72263	2.89719	2.79192	0.092677	0.176067	-0.67727	-1.59911
8108422	---	ncrna:rRNA chromosome:NCBI36:5:138663440:138663556:1 gene:ENSG00000199545	7.16451	7.38358	7.30364	7.28391	0.110862	0.210614	6.64492	6.70497	6.47436	6.60808	0.119639	0.227289	-0.675828	-1.59751
8162236	SEMA4D	Homo sapiens sema domain, immunoglobulin domain (Ig), transmembrane domain (TM) and short cytoplasmic domain, (semaphorin) 4D (SEMA4D), mRNA	6.92355	7.04777	6.82363	6.93165	0.112291	0.213328	6.13505	6.26343	6.37048	6.25632	0.117877	0.22394	-0.675329	-1.59696
8097282	SPRY1	Homo sapiens sprouty homolog 1, antagonist of FGF signaling (Drosophila) (SPRY1), transcript variant 1, mRNA	8.71009	8.76522	8.88598	8.7871	0.0899613	0.170907	8.18099	7.99377	8.16289	8.11255	0.103263	0.196177	-0.674547	-1.5961
8145736	NRG1	Homo sapiens neuregulin 1 (NRG1), transcript variant GGF, mRNA	7.43105	7.24702	7.36304	7.34704	0.0930531	0.176781	6.77692	6.47798	6.76731	6.67407	0.169886	0.322747	-0.672966	-1.59435
8052231	---	ncrna:snRNA chromosome:NCBI36:2:55095058:55095160:-1 gene:ENSG00000200086	5.80314	5.76483	5.79685	5.78827	0.0205423	0.039026	5.08121	5.28017	4.99074	5.11737	0.148064	0.28129	-0.670899	-1.59206
7961287	TAS2R48	Homo sapiens taste receptor, type 2, member 48 (TAS2R48), mRNA	5.90188	5.66867	5.47529	5.68195	0.213606	0.405805	4.88487	5.27958	4.87081	5.01175	0.232054	0.440853	-0.670195	-1.59129
7991598	SNRPA1	Homo sapiens small nuclear ribonucleoprotein polypeptide A', mRNA (cDNA clone MGC:87438 IMAGE:30330402), complete cds	6.5422	6.38414	6.72062	6.54899	0.168342	0.319813	5.88859	5.78246	5.97338	5.88148	0.0956607	0.181735	-0.667508	-1.58833
8120067	SLC25A27	Homo sapiens solute carrier family 25, member 27 (SLC25A27), nuclear gene encoding mitochondrial protein, mRNA	7.69057	7.61533	7.62422	7.64337	0.0411163	0.0781122	7.03572	6.91183	6.98855	6.9787	0.0625292	0.118792	-0.664673	-1.58521
7989249	---	ncrna:misc_RNA chromosome:NCBI36:15:56783325:56783645:-1 gene:ENSG00000199730	4.68178	4.12195	4.26644	4.35673	0.290629	0.552134	3.74234	3.68588	3.64819	3.69214	0.047389	0.090029	-0.664589	-1.58512
8155246	---	ncrna:misc_RNA chromosome:NCBI36:9:37150134:37150232:1 gene:ENSG00000200502	5.75381	5.43983	5.53831	5.57732	0.160581	0.305071	4.98367	4.75427	5.00599	4.91465	0.139333	0.264704	-0.662669	-1.58301
8036302	LOC100127980	cDNA FLJ33508 fis, clone BRAMY2005094 gene:ENSG00000197096	5.18237	4.67737	4.65084	4.83686	0.299515	0.569014	4.17124	4.36021	3.99749	4.17631	0.181414	0.344648	-0.660548	-1.58068
8118979	---	ncrna:snoRNA chromosome:NCBI36:6:35727573:35727700:1 gene:ENSG00000212579	2.4979	2.26726	2.58722	2.45079	0.165101	0.313656	1.72379	1.58468	2.06267	1.79038	0.245856	0.467074	-0.660416	-1.58054
8156199	DAPK1	Homo sapiens death-associated protein kinase 1 (DAPK1), mRNA	6.22931	6.3611	6.09786	6.22942	0.13162	0.250049	5.63697	5.48439	5.58815	5.56984	0.0779247	0.14804	-0.659585	-1.57963
8175444	FGF13	Homo sapiens fibroblast growth factor 13 (FGF13), transcript variant 1A, mRNA	6.97757	6.70626	6.79713	6.82699	0.138099	0.262358	6.36821	6.10636	6.0459	6.17349	0.17132	0.325472	-0.653498	-1.57298
7976836	---	MI0003135 Homo sapiens miR-495 stem-loop	3.50497	3.21445	2.98462	3.23468	0.260766	0.4954	2.63548	2.48503	2.62412	2.58154	0.0837775	0.159159	-0.653138	-1.57259
8151447	IL7	Homo sapiens interleukin 7 (IL7), mRNA	5.54542	5.55237	5.59158	5.56312	0.0248893	0.0472843	4.71575	4.99151	5.02739	4.91155	0.170514	0.32394	-0.651577	-1.57088
8041283	BIRC6	Homo sapiens baculoviral IAP repeat-containing 6 (apollon) (BIRC6), mRNA	10.0862	10.2149	10.1184	10.1398	0.0669392	0.12717	9.51163	9.45356	9.50235	9.48918	0.0311953	0.0592645	-0.650648	-1.56987
8051762	SLC8A1	Homo sapiens solute carrier family 8 (sodium/calcium exchanger), member 1 (SLC8A1), transcript variant A, mRNA	8.64302	8.51538	8.51299	8.55713	0.0743913	0.141328	7.95082	7.88888	7.88051	7.90674	0.0384032	0.0729579	-0.650391	-1.56959
8145293	ADAM28	Homo sapiens ADAM metallopeptidase domain 28 (ADAM28), transcript variant 1, mRNA	5.26177	5.14901	5.09721	5.16933	0.0841418	0.159852	4.66308	4.59701	4.30138	4.52049	0.192609	0.365917	-0.648841	-1.56791
8097991	TDO2	Homo sapiens tryptophan 2,3-dioxygenase (TDO2), mRNA	5.07711	4.83152	4.60482	4.83781	0.236208	0.448745	4.28787	3.86575	4.41868	4.19077	0.288968	0.548977	-0.647049	-1.56596
8112220	PDE4D	Homo sapiens phosphodiesterase 4D, cAMP-specific (phosphodiesterase E3 dunce homolog, Drosophila) (PDE4D), transcript variant 1, mRNA	5.22331	4.99447	5.18006	5.13262	0.121574	0.230964	4.60499	4.38716	4.46536	4.48584	0.110347	0.209635	-0.646778	-1.56567
7970793	SLC46A3	Homo sapiens solute carrier family 46, member 3 (SLC46A3), mRNA	5.63025	5.7294	5.27101	5.54355	0.241179	0.458189	4.96636	4.6449	5.08503	4.89876	0.227718	0.432616	-0.644792	-1.56351
8092134	PLD1	Homo sapiens phospholipase D1, phosphatidylcholine-specific (PLD1), mRNA	8.78529	8.87571	8.6539	8.77163	0.111532	0.211887	8.21892	8.00232	8.15942	8.12689	0.111908	0.212601	-0.644746	-1.56346
7961285	TAS2R49	Homo sapiens taste receptor, type 2, member 49 (TAS2R49), mRNA	5.37718	5.54305	5.27315	5.39779	0.136131	0.25862	4.86187	4.74316	4.6577	4.75425	0.102535	0.194795	-0.643546	-1.56216
8045347	---	ncrna:rRNA_pseudogene chromosome:NCBI36:2:134705237:134705325:1 gene:ENSG00000208309	4.94684	4.84197	4.32091	4.70324	0.335234	0.636873	3.95279	4.25481	3.97486	4.06082	0.168366	0.31986	-0.642418	-1.56094
8005475	TRIM16L	Homo sapiens tripartite motif-containing 16-like (TRIM16L), mRNA	8.74487	8.75642	8.67925	8.72685	0.0416194	0.079068	8.12103	8.12618	8.00711	8.08477	0.0673048	0.127865	-0.642075	-1.56057
8046833	FLJ44048	Homo sapiens cDNA FLJ44116 fis, clone TESTI4046884	3.51105	2.87753	3.14312	3.17723	0.31813	0.60438	2.40796	2.61831	2.59544	2.54057	0.115409	0.219252	-0.636664	-1.55473
7922652	---	Homo sapiens cDNA clone MGC:78651 IMAGE:5933603, complete cds	5.0625	4.99085	5.23038	5.09458	0.122945	0.233569	4.41724	4.38935	4.568	4.4582	0.0961083	0.182585	-0.636383	-1.55443
8107823	ADAMTS19	Homo sapiens ADAM metallopeptidase with thrombospondin type 1 motif, 19 (ADAMTS19), mRNA	8.09183	8.02143	7.8549	7.98938	0.121673	0.231152	7.3758	7.29724	7.39169	7.35491	0.0505706	0.0960734	-0.634474	-1.55237
8073332	---	ncrna:snRNA chromosome:NCBI36:22:39643693:39643796:1 gene:ENSG00000200683	3.12378	3.08418	3.07492	3.09429	0.0259521	0.0493035	2.31094	2.42941	2.63938	2.45991	0.166333	0.315996	-0.634383	-1.55227
7925918	AKR1C1	Homo sapiens aldo-keto reductase family 1, member C1 (dihydrodiol dehydrogenase 1; 20-alpha (3-alpha)-hydroxysteroid dehydrogenase) (AKR1C1), mRNA	7.33204	7.19524	6.93632	7.15453	0.200973	0.381805	6.6534	6.35999	6.56779	6.52706	0.150885	0.286649	-0.62747	-1.54485
8107594	SNCAIP	Homo sapiens synuclein, alpha interacting protein (synphilin) (SNCAIP), mRNA	7.70183	7.52516	7.64395	7.62365	0.0900689	0.171112	7.07798	6.79402	7.11853	6.99685	0.176818	0.335916	-0.6268	-1.54414
8045776	GALNT13	Homo sapiens UDP-N-acetyl-alpha-D-galactosamine:polypeptide N-acetylgalactosaminyltransferase 13 (GalNAc-T13) (GALNT13), mRNA	4.28351	3.95845	3.93195	4.05797	0.195773	0.371927	3.49241	3.44335	3.35953	3.43176	0.0671938	0.127654	-0.626212	-1.54351
8101587	MAPK10	Homo sapiens mitogen-activated protein kinase 10 (MAPK10), transcript variant 3, mRNA	6.9478	6.93625	6.99442	6.95949	0.0307936	0.0585012	6.47728	6.31347	6.21733	6.33603	0.131432	0.249693	-0.623463	-1.54057
7926875	BAMBI	Homo sapiens BMP and activin membrane-bound inhibitor homolog (Xenopus laevis) (BAMBI), mRNA	10.2195	10.3379	10.1913	10.2496	0.0778007	0.147805	9.63746	9.67711	9.5638	9.62612	0.0575016	0.109241	-0.62346	-1.54057
8111199	---	ncrna:misc_RNA chromosome:NCBI36:5:17170687:17170795:-1 gene:ENSG00000206814	3.39147	3.12489	3.59193	3.36943	0.2343	0.445121	2.74408	2.61677	2.87729	2.74605	0.130273	0.247491	-0.623386	-1.54049
8085554	---	ncrna:scRNA_pseudogene chromosome:NCBI36:3:15253514:15253604:-1 gene:ENSG00000209848	3.35033	3.2595	3.17337	3.26106	0.0884924	0.168117	2.55911	2.5922	2.76485	2.63872	0.110476	0.209882	-0.622342	-1.53937
8130993	LOC100132244	31 kDa protein gene:ENSG00000177706	9.26163	9.36808	9.23463	9.28811	0.0705586	0.134046	8.63383	8.66591	8.70218	8.66731	0.0342005	0.0649736	-0.620807	-1.53773
7956658	SLC16A7	Homo sapiens solute carrier family 16, member 7 (monocarboxylic acid transporter 2) (SLC16A7), mRNA	8.00329	8.11781	8.081	8.06737	0.0584668	0.111074	7.52183	7.36172	7.46866	7.45073	0.0815466	0.154921	-0.616633	-1.53329
8139031	---	ncrna:misc_RNA chromosome:NCBI36:7:36343803:36343912:-1 gene:ENSG00000201432	4.60736	4.94041	4.61669	4.72149	0.189648	0.360291	4.00265	4.43476	3.87771	4.10504	0.292302	0.555312	-0.616451	-1.5331
8162216	SHC3	Homo sapiens SHC (Src homology 2 domain containing) transforming protein 3 (SHC3), mRNA	8.84437	8.8046	8.72614	8.7917	0.0601611	0.114293	8.26116	8.04678	8.2213	8.17641	0.114018	0.216609	-0.615288	-1.53186
8076586	SCUBE1	Homo sapiens signal peptide, CUB domain, EGF-like 1 (SCUBE1), mRNA	6.34032	6.40874	6.49849	6.41585	0.0793264	0.150703	5.83739	5.79403	5.77452	5.80198	0.0321809	0.0611368	-0.61387	-1.53036
8097288	FAT4	Homo sapiens FAT tumor suppressor homolog 4 (Drosophila) (FAT4), mRNA	8.81062	8.87448	8.80311	8.8294	0.0392204	0.0745103	8.22552	8.19646	8.22794	8.21664	0.0175174	0.0332793	-0.612759	-1.52918
8069676	ADAMTS1	Homo sapiens ADAM metallopeptidase with thrombospondin type 1 motif, 1 (ADAMTS1), mRNA	11.9312	12.0227	11.9263	11.9601	0.0543062	0.10317	11.3759	11.3049	11.3631	11.348	0.0378761	0.0719565	-0.61211	-1.52849
8074780	YPEL1	Homo sapiens yippee-like 1 (Drosophila) (YPEL1), mRNA	6.54151	6.59281	6.52783	6.55405	0.0342564	0.0650798	6.05673	5.72642	6.05691	5.94669	0.190754	0.362391	-0.607362	-1.52347
8102678	TRPC3	Homo sapiens transient receptor potential cation channel, subfamily C, member 3 (TRPC3), mRNA	7.12539	7.00979	7.1912	7.10879	0.0918396	0.174476	6.57312	6.41874	6.51824	6.50336	0.0782561	0.14867	-0.605428	-1.52143
7914938	---	ncrna:snoRNA chromosome:NCBI36:1:36656638:36656766:-1 gene:ENSG00000201448	3.70583	3.40745	3.11191	3.4084	0.296959	0.564159	2.96255	2.73344	2.7133	2.8031	0.138457	0.263039	-0.605298	-1.52129
8128934	---	ncrna:snoRNA_pseudogene chromosome:NCBI36:6:111826078:111826149:-1 gene:ENSG00000208830	3.86516	3.95799	3.40955	3.74423	0.293539	0.557662	3.16626	3.34937	2.9035	3.13971	0.224121	0.425783	-0.604523	-1.52048
8083968	NLGN1	Homo sapiens neuroligin 1 (NLGN1), mRNA	7.11325	6.89209	6.72351	6.90961	0.195462	0.371337	6.29902	6.24843	6.36827	6.30524	0.0601618	0.114295	-0.60437	-1.52032
8019954	FLJ35776	cDNA FLJ35776 fis, clone TESTI2005326 gene:ENSG00000177337	7.18689	7.23779	7.13258	7.18575	0.0526182	0.0999634	6.65405	6.39977	6.69043	6.58142	0.158358	0.300846	-0.604334	-1.52028
7971013	---	ncrna:rRNA chromosome:NCBI36:13:36270412:36270515:-1 gene:ENSG00000199873	4.37118	4.43892	4.03013	4.28008	0.219096	0.416236	3.80997	3.89362	3.32595	3.67651	0.306464	0.582217	-0.603566	-1.51947
7908347	OCLM	Homo sapiens oculomedin (OCLM), mRNA	6.05923	5.86312	5.93524	5.95253	0.0991885	0.188437	5.38226	5.63656	5.03122	5.35001	0.303954	0.577448	-0.602517	-1.51836
7925444	---	ncrna:Mt_tRNA_pseudogene chromosome:NCBI36:1:236181466:236181534:-1 gene:ENSG00000208077	3.64741	3.33517	3.51039	3.49766	0.156511	0.297338	2.79101	2.83977	3.05594	2.89557	0.141002	0.267873	-0.602083	-1.51791
8000930	---	ncrna:snRNA_pseudogene chromosome:NCBI36:16:30620179:30620256:-1 gene:ENSG00000209981	3.65345	3.87918	3.4488	3.66048	0.215278	0.408982	3.08716	3.21997	2.86867	3.0586	0.177385	0.336994	-0.601876	-1.51769
8122803	---	ncrna:snRNA chromosome:NCBI36:6:151302055:151302157:1 gene:ENSG00000202119	5.3642	4.94719	5.29194	5.20111	0.222849	0.423366	4.65897	4.64741	4.49187	4.59942	0.0933155	0.17728	-0.601693	-1.5175
8151816	GEM	Homo sapiens GTP binding protein overexpressed in skeletal muscle (GEM), transcript variant 1, mRNA	9.31125	9.14123	9.07435	9.17561	0.122136	0.232033	8.65854	8.45437	8.61207	8.57499	0.107017	0.203309	-0.60062	-1.51637
7939072	METT5D1	Homo sapiens methyltransferase 5 domain containing 1 (METT5D1), transcript variant 2, mRNA	6.3072	6.33371	6.13467	6.25853	0.108078	0.205325	5.51969	5.90303	5.55918	5.66063	0.210844	0.400559	-0.597895	-1.51351
8013965	SSH2	Homo sapiens slingshot homolog 2 (Drosophila) (SSH2), mRNA	8.46447	8.51392	8.37053	8.44964	0.0728352	0.138371	7.987	7.75704	7.81851	7.85418	0.119061	0.22619	-0.595459	-1.51095
8055016	---	Homo sapiens IL-1beta-regulated neutrophil survival protein mRNA, complete cds	5.5738	5.36321	5.49089	5.47596	0.106083	0.201535	5.09788	4.93076	4.62273	4.88379	0.241031	0.457907	-0.592176	-1.50752
8104926	---	ncrna:snRNA chromosome:NCBI36:5:36190978:36191081:1 gene:ENSG00000201223	4.82339	4.59247	4.68677	4.70088	0.116101	0.220568	4.25796	4.19162	3.88024	4.10994	0.201674	0.383138	-0.590938	-1.50623
8050537	MATN3	Homo sapiens matrilin 3 (MATN3), mRNA	7.11212	6.58968	6.67148	6.79109	0.281008	0.533856	6.25756	5.99207	6.35441	6.20135	0.187598	0.356396	-0.589747	-1.50498
8012951	CDRT1	Homo sapiens CMT1A duplicated region transcript 1 (CDRT1), mRNA	5.82081	5.66811	5.94219	5.81037	0.137338	0.260914	5.14334	5.51608	5.00831	5.22258	0.262995	0.499634	-0.587794	-1.50295
8125289	TNXA	Homo sapiens tenascin XA pseudogene (TNXA) on chromosome 6	8.58753	8.75333	8.84661	8.72916	0.131224	0.249298	8.04966	8.12936	8.24854	8.14252	0.100091	0.190151	-0.586641	-1.50175
8101721	---	ncrna:snRNA_pseudogene chromosome:NCBI36:4:89723881:89724146:-1 gene:ENSG00000211121	4.58949	4.52869	4.48246	4.53355	0.0536808	0.101982	3.99059	4.19843	3.6525	3.94718	0.275546	0.523479	-0.586371	-1.50146
8065853	---	ncrna:snRNA chromosome:NCBI36:20:33081781:33081881:-1 gene:ENSG00000202150	2.60104	2.75941	3.10697	2.82247	0.258792	0.49165	2.1835	2.13302	2.39179	2.2361	0.13717	0.260593	-0.58637	-1.50146
8014664	---	ncrna:misc_RNA chromosome:NCBI36:17:33640886:33640985:-1 gene:ENSG00000207212	5.30247	5.19389	5.42896	5.30844	0.117648	0.223506	4.8781	4.732	4.55752	4.72254	0.160502	0.304919	-0.585897	-1.50097
8019649	---	ncrna:misc_RNA chromosome:NCBI36:17:33640886:33640985:-1 gene:ENSG00000207212	5.30247	5.19389	5.42896	5.30844	0.117648	0.223506	4.8781	4.732	4.55752	4.72254	0.160502	0.304919	-0.585897	-1.50097
8123598	SERPINB1	Homo sapiens serpin peptidase inhibitor, clade B (ovalbumin), member 1 (SERPINB1), mRNA	8.0836	7.86442	7.90922	7.95241	0.115798	0.219991	7.44634	7.30035	7.35373	7.36681	0.073869	0.140335	-0.5856	-1.50066
7905047	FCGR1A	Homo sapiens Fc fragment of IgG, high affinity Ia, receptor (CD64) (FCGR1A), mRNA	3.23245	3.38929	2.90692	3.17622	0.246048	0.467439	2.71064	2.6275	2.43388	2.59067	0.142007	0.269783	-0.585548	-1.50061
7954245	PLEKHA5	Homo sapiens pleckstrin homology domain containing, family A member 5 (PLEKHA5), mRNA	8.91788	8.97482	8.88862	8.92711	0.043835	0.0832771	8.32813	8.24669	8.45011	8.34164	0.10238	0.1945	-0.585463	-1.50052
8125234	TNXB	Homo sapiens tenascin XB (TNXB), transcript variant XB, mRNA	7.39697	7.49412	7.47808	7.45639	0.0520775	0.0989362	6.78024	6.83991	6.99329	6.87115	0.109907	0.208799	-0.585244	-1.50029
7974533	PELI2	Homo sapiens pellino homolog 2 (Drosophila) (PELI2), mRNA	8.2373	8.16143	8.23266	8.21046	0.0425237	0.080786	7.64905	7.54713	7.67985	7.62534	0.0694601	0.131959	-0.585121	-1.50017
8105077	CARD6	Homo sapiens caspase recruitment domain family, member 6 (CARD6), mRNA	6.57559	6.6437	6.62265	6.61398	0.0348705	0.0662466	6.00931	5.94066	6.13675	6.02891	0.099499	0.189027	-0.585075	-1.50012
8002301	---	ncrna:snoRNA_pseudogene chromosome:NCBI36:16:68299978:68300079:-1 gene:ENSG00000210650	4.76096	4.70061	4.79977	4.75378	0.0499646	0.0949221	4.41673	3.98923	4.10038	4.16878	0.221805	0.421382	-0.584998	-1.50004
7952984	---	ncrna:snRNA_pseudogene chromosome:NCBI36:12:760559:760687:1 gene:ENSG00000209359	4.41778	4.51506	4.71138	4.54808	0.149557	0.284127	3.93659	3.86128	4.09241	3.96343	0.11788	0.223947	-0.584646	-1.49967
8121949	LAMA2	Homo sapiens laminin, alpha 2 (merosin, congenital muscular dystrophy) (LAMA2), transcript variant 1, mRNA	8.62113	8.56474	8.45108	8.54565	0.0866207	0.164561	8.01637	7.85389	8.01361	7.96129	0.0930173	0.176713	-0.58436	-1.49937
7958828	TRAFD1	Homo sapiens TRAF-type zinc finger domain containing 1 (TRAFD1), mRNA	9.09083	8.99069	8.8347	8.97207	0.129075	0.245214	8.45728	8.29587	8.4127	8.38862	0.0833529	0.158353	-0.583455	-1.49843
8023828	NETO1	Homo sapiens neuropilin (NRP) and tolloid (TLL)-like 1 (NETO1), transcript variant 3, mRNA	4.13502	4.08268	4.08704	4.10158	0.0290415	0.0551726	3.5563	3.63696	3.36119	3.51815	0.141785	0.269361	-0.583426	-1.4984
8012953	TRIM16	Homo sapiens tripartite motif-containing 16 (TRIM16), mRNA	8.53782	8.61173	8.36077	8.50344	0.128966	0.245007	7.85648	7.85669	8.04927	7.92081	0.111247	0.211345	-0.582627	-1.49757
TetR-IE1+ vs TetR-IE1-
Affymetrix probe set ID	NCBI gene symbol	RNA description	TetR-IE1- #1 RMA log2 signal	TetR-IE1- #2 RMA log2 signal	TetR-IE1- #3 RMA log2 signal	Mean TetR-IE1- log2 signal	STDEV log2 TetR-IE1-	CI (99.9%) log2 TetR-IE1-	TetR-IE1+ 24h #1 RMA log2 signal	TetR-IE1+ 24h #2 RMA log2 signal	TetR-IE1+ 24h #3 RMA log2 signal	Mean TetR-IE1+ 24h log2 signal	STDEV log2 TetR-IE1+ 24h	CI (99.9%) log2 TetR-IE1+ 24h	TetR-IE1+ vs TetR-IE1- 24h log2 ratio	Mean fold change
7985032	LOC391532	PREDICTED: Homo sapiens misc_RNA (LOC391532), miscRNA	3.44854	3.24587	2.83943	3.17795	0.310181	0.589278	1.56536	1.8785	1.95152	1.79846	0.205148	0.389738	-1.37949	-2.60176
8075057	---	---	4.56837	4.27096	4.06308	4.30081	0.253964	0.482478	3.28225	3.29332	2.76181	3.11246	0.303719	0.577001	-1.18834	-2.27891
8018864	SOCS3	Homo sapiens suppressor of cytokine signaling 3 (SOCS3), mRNA	7.82055	7.58616	7.65264	7.68645	0.120799	0.229492	6.32757	6.67139	6.85031	6.61642	0.265669	0.504715	-1.07002	-2.09947
7986327	---	ncrna:tRNA_pseudogene chromosome:NCBI36:15:94128878:94128950:1 gene:ENSG00000208900	4.1727	3.82415	4.30897	4.10194	0.250036	0.475014	3.54241	2.91131	2.983	3.14557	0.345536	0.656445	-0.956365	-1.94042
7928999	LIPN	Homo sapiens lipase, family member N (LIPN), mRNA	2.46591	2.72802	2.45012	2.54802	0.156087	0.296533	1.6963	1.49335	1.83733	1.67566	0.172916	0.328503	-0.872358	-1.83065
8008965	---	ncrna:tRNA_pseudogene chromosome:NCBI36:17:56218375:56218445:1 gene:ENSG00000211058	7.03273	7.68547	6.94122	7.21981	0.40586	0.771048	6.08666	6.81248	6.43178	6.44364	0.363059	0.689734	-0.776169	-1.71258
8174103	GK	Homo sapiens glycerol kinase (GK), transcript variant 2, mRNA	10.295	10.4053	10.4593	10.3865	0.0837446	0.159097	9.70093	9.57543	9.56335	9.61324	0.0761861	0.144737	-0.773272	-1.70914
8005048	MYOCD	Homo sapiens myocardin (MYOCD), mRNA	6.65758	6.57804	6.43341	6.55634	0.113647	0.215904	5.71567	5.73829	5.91937	5.79111	0.111652	0.212116	-0.765233	-1.69964
8166632	GK	Homo sapiens glycerol kinase (GK), transcript variant 1, mRNA	8.7868	8.86689	8.96142	8.8717	0.0874103	0.166061	8.22551	8.06336	8.10673	8.13187	0.0839449	0.159477	-0.739835	-1.66998
7968197	---	ncrna:scRNA_pseudogene chromosome:NCBI36:13:25416662:25416894:1 gene:ENSG00000209424	3.05858	3.57941	3.48804	3.37534	0.278106	0.528341	2.64432	2.97667	2.35643	2.65914	0.310385	0.589665	-0.7162	-1.64285
8067985	NCAM2	Homo sapiens neural cell adhesion molecule 2 (NCAM2), mRNA	6.89759	7.07736	7.07087	7.01527	0.101971	0.193722	6.36891	6.27061	6.28596	6.30849	0.0528833	0.100467	-0.706777	-1.63215
8039892	KIR2DS5	Homo sapiens killer cell immunoglobulin-like receptor, two domains, short cytoplasmic tail, 5 (KIR2DS5), mRNA	5.65843	5.60325	5.43151	5.5644	0.118346	0.224833	4.73897	5.12511	4.80246	4.88885	0.207057	0.393364	-0.675553	-1.59721
7968236	RASL11A	Homo sapiens RAS-like, family 11, member A (RASL11A), mRNA	8.26589	8.1859	8.147	8.19959	0.0606161	0.115158	7.53878	7.38462	7.67457	7.53266	0.145073	0.275607	-0.666936	-1.5877
8092691	BCL6	Homo sapiens B-cell CLL/lymphoma 6 (zinc finger protein 51) (BCL6), transcript variant 1, mRNA	8.7923	8.79928	8.78233	8.7913	0.00852165	0.0161893	8.0861	8.04414	8.26182	8.13069	0.115489	0.219404	-0.660616	-1.58076
8104928	---	---	2.8533	3.45961	2.97235	3.09509	0.32125	0.610307	2.32822	2.37929	2.60162	2.43638	0.145364	0.27616	-0.658708	-1.57867
7911273	OR2T4	Homo sapiens olfactory receptor, family 2, subfamily T, member 4 (OR2T4), mRNA	2.61547	2.83476	2.57491	2.67505	0.139794	0.265579	1.99073	1.92515	2.14975	2.02188	0.115491	0.219408	-0.653172	-1.57262
8176253	LOC401622	Homo sapiens cDNA FLJ40916 fis, clone UTERU2005533	6.54985	5.93529	6.05183	6.17899	0.326421	0.62013	5.75261	5.31102	5.53108	5.53157	0.220794	0.419461	-0.647424	-1.56637
7925929	AKR1C3	Homo sapiens aldo-keto reductase family 1, member C3 (3-alpha hydroxysteroid dehydrogenase, type II) (AKR1C3), mRNA	7.0231	7.01605	7.15537	7.06484	0.0784825	0.1491	6.38197	6.21307	6.66887	6.4213	0.230431	0.43777	-0.643542	-1.56216
7902527	PTGFR	Homo sapiens prostaglandin F receptor (FP) (PTGFR), transcript variant 2, mRNA	6.3694	6.40939	6.51005	6.42961	0.0724721	0.137681	5.96361	5.72044	5.68884	5.79096	0.150347	0.285626	-0.638649	-1.55687
7997502	---	ncrna:snoRNA_pseudogene chromosome:NCBI36:16:81045426:81045521:1 gene:ENSG00000210858	4.02981	3.63236	3.62131	3.76116	0.232726	0.442129	3.20836	3.3518	2.81893	3.12636	0.275734	0.523835	-0.634798	-1.55272
8127396	LOC100134271	similar to OTTHUMP00000016679 gene:ENSG00000203940	2.99988	3.50747	3.28773	3.26503	0.254554	0.483598	2.85669	2.41111	2.63321	2.63367	0.222789	0.423252	-0.631354	-1.54902
8020717	C18orf16	Uncharacterized protein C18orf16 gene:ENSG00000197155	3.13389	3.19744	2.93492	3.08875	0.136956	0.260188	2.74919	2.45721	2.26865	2.49168	0.242115	0.459966	-0.597065	-1.51264
8141342	CYP3A7	Homo sapiens cytochrome P450, family 3, subfamily A, polypeptide 7 (CYP3A7), mRNA	5.84021	6.21047	6.03939	6.03002	0.185307	0.352044	5.62106	5.24136	5.46322	5.44188	0.190746	0.362377	-0.588143	-1.50331
7907051	---	ncrna:snoRNA_pseudogene chromosome:NCBI36:1:165277297:165277395:1 gene:ENSG00000208384	2.53409	2.80466	2.6743	2.67102	0.135314	0.257068	1.81911	2.2177	2.21408	2.08363	0.22909	0.435221	-0.587386	-1.50252
7923705	---	ncrna:rRNA_pseudogene chromosome:NCBI36:1:202943092:202943179:-1 gene:ENSG00000208201	4.16801	3.949	3.83671	3.98457	0.168489	0.320092	3.62379	3.23642	3.33184	3.39735	0.201825	0.383425	-0.587226	-1.50236
7902104	PDE4B	Homo sapiens phosphodiesterase 4B, cAMP-specific (phosphodiesterase E4 dunce homolog, Drosophila) (PDE4B), transcript variant a, mRNA	6.9398	7.27481	7.02014	7.07825	0.174904	0.332281	6.50878	6.29941	6.66737	6.49185	0.184563	0.35063	-0.586401	-1.5015
8031344	KIR2DS2	Homo sapiens killer cell immunoglobulin-like receptor, two domains, short cytoplasmic tail, 2 (KIR2DS2), mRNA	6.67191	6.39902	6.45447	6.50846	0.144236	0.274017	5.86326	5.86404	6.04358	5.92362	0.103884	0.197357	-0.58484	-1.49987
7942542	---	---	3.64671	4.1546	3.75703	3.85278	0.267142	0.507513	3.33208	3.23359	3.24106	3.26891	0.0548373	0.104179	-0.583873	-1.49887
8097285	---	cdna:known chromosome:NCBI36:4:126184588:126185143:1 gene:ENSG00000151459	2.58392	2.9503	2.73852	2.75758	0.183934	0.349435	2.0968	2.00553	2.42133	2.17455	0.218532	0.415165	-0.583026	-1.49799
8088476	---	---	2.15886	1.86663	1.58325	1.86958	0.28782	0.546796	1.15218	1.21144	1.5006	1.28807	0.186426	0.35417	-0.581507	-1.49641

## Sheet: 72h up-regulated
TetR-IE1+ vs TetR+
Affymetrix probe set ID	NCBI gene symbol	RNA description	TetR+ 72h #1 RMA log2 signal	TetR+ 72h #2 RMA log2 signal	TetR+ 72h #3 RMA log2 signal	Mean TetR+ log2 signal	STDEV log2 TetR+ 72h	CI (99.9%) log2 TetR+ 72h	TetR-IE1+ 72h #1 RMA log2 signal	TetR-IE1+ 72h #2 RMA log2 signal	TetR-IE1+ 72h #3 RMA log2 signal	Mean TetR-IE1+ 72h log2 signal	STEDV log2 TetR-IE1+ 72h	CI (99.9%) log2 TetR-IE1+ 72h	TetR-IE1+ vs TetR+ 72h log2 ratio	Mean fold change
8101126	CXCL10	Homo sapiens chemokine (C-X-C motif) ligand 10 (CXCL10), mRNA	2.75223	2.81922	3.28417	2.95187	0.289721	0.550407	8.66942	8.77235	7.57964	8.34047	0.660907	1.25558	5.3886	41.8918
8146092	IDO1	Homo sapiens indoleamine-pyrrole 2,3 dioxygenase (INDO), mRNA	2.81063	3.2206	2.89624	2.97582	0.21626	0.410848	7.91072	8.13145	7.41575	7.81931	0.366507	0.696285	4.84348	28.71
7917561	GBP4	Homo sapiens guanylate binding protein 4 (GBP4), mRNA	4.06555	4.07422	4.38159	4.17378	0.180014	0.341989	8.55036	8.33612	7.97016	8.28555	0.293388	0.557375	4.11176	17.2888
8101131	CXCL11	Homo sapiens chemokine (C-X-C motif) ligand 11 (CXCL11), mRNA	2.97973	2.90534	2.56432	2.81646	0.221504	0.420811	6.74774	7.01691	5.87102	6.54522	0.599186	1.13833	3.72876	13.2577
7922337	TNFSF18	Homo sapiens tumor necrosis factor (ligand) superfamily, member 18 (TNFSF18), mRNA [GITRL]	5.41851	5.47762	5.99343	5.62985	0.316251	0.60081	9.32257	9.37744	9.16253	9.28751	0.111661	0.212131	3.65766	12.6202
7934979	ANKRD1	Homo sapiens ankyrin repeat domain 1 (cardiac muscle) (ANKRD1), mRNA	4.88166	5.02084	5.19713	5.03321	0.158097	0.300351	8.86728	8.95188	7.29172	8.37029	0.93503	1.77636	3.33708	10.1056
7917576	GBP5	Guanylate-binding protein 5 gene:ENSG00000154451	3.27998	3.5125	3.47771	3.4234	0.125417	0.238266	6.39301	6.78155	5.83505	6.33654	0.475767	0.903856	2.91314	7.53254
7922343	TNFSF4	Homo sapiens tumor necrosis factor (ligand) superfamily, member 4 (tax-transcriptionally activated glycoprotein 1, 34kDa) (TNFSF4), mRNA	6.57181	6.78002	6.95428	6.76871	0.191484	0.363779	9.50614	9.64381	9.22526	9.4584	0.213321	0.405265	2.6897	6.45178
7902541	IFI44L	Homo sapiens interferon-induced protein 44-like (IFI44L), mRNA	4.02438	4.44107	4.81344	4.4263	0.394738	0.749918	6.71995	6.59642	6.55489	6.62375	0.0858551	0.163106	2.19746	4.5867
8101118	CXCL9	Homo sapiens chemokine (C-X-C motif) ligand 9 (CXCL9), mRNA	2.79842	2.41106	2.67555	2.62834	0.197945	0.376053	4.7394	5.39373	4.26497	4.79937	0.566767	1.07674	2.17102	4.50343
8173917	NAP1L3	Homo sapiens nucleosome assembly protein 1-like 3 (NAP1L3), mRNA	4.73844	4.2992	4.58984	4.54249	0.223413	0.424436	6.51528	6.48361	6.72069	6.57319	0.128711	0.244524	2.0307	4.08602
8154233	CD274	Homo sapiens CD274 molecule (CD274), mRNA	4.54727	4.51546	5.00467	4.68913	0.273725	0.520019	6.66404	6.88727	6.35514	6.63548	0.267214	0.50765	1.94635	3.85398
7917530	GBP2	Homo sapiens mRNA; cDNA DKFZp451C2311 (from clone DKFZp451C2311); complete cds. [GBP2]	6.41283	6.29463	6.65538	6.45428	0.183908	0.349386	8.36602	8.43788	8.38497	8.39629	0.0372399	0.0707479	1.94201	3.84241
8135218	LRRC17	Homo sapiens leucine rich repeat containing 17 (LRRC17), transcript variant 2, mRNA	8.53309	8.75701	8.97033	8.75348	0.218643	0.415376	10.7552	10.7653	10.5525	10.691	0.120043	0.228056	1.93749	3.8304
7987405	RASGRP1	Homo sapiens RAS guanyl releasing protein 1 (calcium and DAG-regulated) (RASGRP1), mRNA	3.58387	4.0019	4.26673	3.95083	0.344278	0.654054	6.18813	6.24492	5.19452	5.87586	0.590739	1.12228	1.92502	3.79742
8131803	IL6	Homo sapiens interleukin 6 (interferon, beta 2) (IL6), mRNA	6.18521	6.56379	6.70646	6.48515	0.269374	0.511752	8.30028	8.70733	7.94183	8.31648	0.383007	0.727631	1.83133	3.55865
8178193	HLA-DRA	Homo sapiens major histocompatibility complex, class II, DR alpha (HLA-DRA), mRNA	4.37167	4.09459	4.30948	4.25858	0.145383	0.276196	6.13673	6.16783	5.82394	6.04283	0.190207	0.361353	1.78425	3.4444
7917528	---	cdna:pseudogene chromosome:NCBI36:1:89342556:89343038:-1 gene:ENSG00000162644	4.86834	5.57489	5.50227	5.31517	0.388662	0.738375	7.15707	7.19437	6.86911	7.07351	0.178003	0.338167	1.75835	3.3831
8116921	EDN1	Homo sapiens endothelin 1 (EDN1), mRNA	5.36993	5.49323	5.46001	5.44106	0.0637972	0.121201	7.14956	7.55387	6.84022	7.18122	0.357877	0.67989	1.74016	3.34072
8132710	FLJ21075	Homo sapiens hypothetical protein FLJ21075 (FLJ21075), mRNA	4.82533	4.49957	4.47593	4.60027	0.195263	0.370957	6.49057	6.66616	5.83251	6.32974	0.439477	0.834912	1.72947	3.31606
7946041	HBD	Homo sapiens hemoglobin, delta (HBD), mRNA	6.97915	7.05208	7.17386	7.06836	0.0983702	0.186882	8.96937	9.03384	8.25631	8.75317	0.431503	0.819763	1.68481	3.21498
7923034	B3GALT2	Homo sapiens UDP-Gal:betaGlcNAc beta 1,3-galactosyltransferase, polypeptide 2 (B3GALT2), mRNA	4.56251	5.00441	5.14335	4.90342	0.303303	0.576211	6.60991	6.99754	6.15022	6.58589	0.424171	0.805835	1.68247	3.20976
8083594	PTX3	Homo sapiens pentraxin-related gene, rapidly induced by IL-1 beta (PTX3), mRNA	7.30258	7.61316	7.6486	7.52145	0.190368	0.361658	9.43531	9.49564	8.55281	9.16125	0.527789	1.00269	1.63981	3.11624
7970763	FLT1	Homo sapiens fms-related tyrosine kinase 1 (vascular endothelial growth factor/vascular permeability factor receptor) (FLT1), mRNA	4.01646	4.2756	4.04961	4.11389	0.141022	0.267912	5.87573	6.18341	5.19235	5.7505	0.507259	0.963683	1.6366	3.10933
7917516	GBP1	Homo sapiens guanylate binding protein 1, interferon-inducible, 67kDa (GBP1), mRNA	9.31953	9.65766	9.67758	9.55159	0.201214	0.382264	11.118	11.3251	11.071	11.1713	0.13521	0.256871	1.61975	3.07321
8092726	CLDN1	Homo sapiens claudin 1 (CLDN1), mRNA	5.4521	5.33097	5.46904	5.41737	0.0753022	0.143058	7.08558	7.37767	6.56593	7.00973	0.411153	0.781103	1.59236	3.01541
7929047	IFIT2	Homo sapiens interferon-induced protein with tetratricopeptide repeats 2 (IFIT2), mRNA	5.56475	5.77313	6.09457	5.81082	0.266916	0.507084	7.28501	7.53257	7.2746	7.36406	0.146026	0.277418	1.55324	2.93476
8094301	SLIT2	Homo sapiens slit homolog 2 (Drosophila) (SLIT2), mRNA	5.81414	5.65938	5.99999	5.8245	0.170543	0.323995	7.49468	7.53711	7.08554	7.37244	0.249372	0.473754	1.54794	2.92399
8006445	CCL11	Homo sapiens chemokine (C-C motif) ligand 11 (CCL11), mRNA [eotaxin-1]	5.37072	5.53493	5.04044	5.31536	0.251851	0.478462	6.58207	7.00049	6.88551	6.82269	0.216168	0.410673	1.50732	2.84282
7961142	OLR1	Homo sapiens oxidized low density lipoprotein (lectin-like) receptor 1 (OLR1), mRNA	6.49926	7.24453	7.30995	7.01791	0.450356	0.85558	8.31306	8.95745	8.28435	8.51829	0.380601	0.723061	1.50038	2.82916
8162394	ASPN	Homo sapiens asporin (ASPN), mRNA	3.82466	4.36704	4.53266	4.24145	0.370332	0.703551	5.93687	5.94007	5.33868	5.73854	0.346296	0.657888	1.49709	2.82272
8066925	PTGIS	Homo sapiens prostaglandin I2 (prostacyclin) synthase (PTGIS), mRNA	4.895	4.83681	5.12453	4.95211	0.152123	0.289002	6.40168	6.78914	6.08502	6.42528	0.352653	0.669964	1.47317	2.77631
8140686	SEMA3D	Homo sapiens sema domain, immunoglobulin domain (Ig), short basic domain, secreted, (semaphorin) 3D (SEMA3D), mRNA	6.01428	5.78966	6.02987	5.9446	0.134409	0.255348	7.46036	7.71595	7.00065	7.39232	0.362471	0.688618	1.44772	2.72776
8179481	HLA-DRA	Homo sapiens major histocompatibility complex, class II, DR alpha (HLA-DRA), mRNA	4.09028	3.78726	3.94277	3.9401	0.151531	0.287876	5.21804	5.61786	5.31834	5.38474	0.208016	0.395186	1.44464	2.72195
8118548	HLA-DRA	Homo sapiens major histocompatibility complex, class II, DR alpha (HLA-DRA), mRNA	4.13765	3.62346	3.8488	3.86997	0.257749	0.489667	5.03576	5.5642	5.30996	5.30331	0.264279	0.502074	1.43334	2.70071
7971077	POSTN	Homo sapiens periostin, osteoblast specific factor (POSTN), mRNA	10.561	10.7551	10.868	10.728	0.155317	0.295069	12.131	12.2464	12.0847	12.154	0.0832785	0.158211	1.42599	2.68699
7927964	SRGN	Homo sapiens serglycin (SRGN), mRNA	5.65826	6.30494	6.16004	6.04108	0.339354	0.644699	7.48721	7.57813	7.3246	7.46331	0.128446	0.24402	1.42223	2.68
7934906	ACTA2	Homo sapiens actin, alpha 2, smooth muscle, aorta (ACTA2), mRNA	10.385	10.6498	10.5367	10.5238	0.132866	0.252417	12.0429	12.2691	11.5109	11.941	0.389235	0.739462	1.41718	2.67062
8084880	HES1	Homo sapiens hairy and enhancer of split 1, (Drosophila) (HES1), mRNA	6.40196	6.60306	6.07617	6.3604	0.265893	0.50514	7.79857	7.72885	7.74058	7.756	0.0373316	0.070922	1.39561	2.63099
8042788	ACTG2	Homo sapiens actin, gamma 2, smooth muscle, enteric (ACTG2), mRNA	9.94977	9.97748	10.1617	10.0296	0.115184	0.218826	11.4735	11.683	11.0472	11.4012	0.324	0.615531	1.37158	2.58755
8136200	CPA4	Homo sapiens carboxypeptidase A4 (CPA4), mRNA	5.61442	5.75653	5.67029	5.68041	0.071595	0.136015	7.09387	7.21388	6.84264	7.05013	0.189447	0.359908	1.36972	2.5842
8173600	NAP1L2	Homo sapiens nucleosome assembly protein 1-like 2 (NAP1L2), mRNA	3.14201	3.08585	3.34503	3.19096	0.136346	0.259029	4.28146	4.62097	4.77445	4.55896	0.252279	0.479276	1.368	2.58112
7909503	SERTAD4	Homo sapiens SERTA domain containing 4 (SERTAD4), mRNA	4.26145	4.65175	4.74869	4.55397	0.257918	0.489989	5.81372	6.25473	5.68257	5.91701	0.299739	0.569439	1.36304	2.57227
8156783	COL15A1	Homo sapiens collagen, type XV, alpha 1 (COL15A1), mRNA	8.41713	8.31147	8.10652	8.27837	0.157923	0.300021	9.60649	9.82995	9.42553	9.62066	0.20258	0.384858	1.34228	2.53552
7917532	GBP2	Homo sapiens guanylate binding protein 2, interferon-inducible (GBP2), mRNA	7.11838	7.08843	7.15493	7.12058	0.033306	0.0632742	8.47516	8.48484	8.41702	8.45901	0.036681	0.0696861	1.33843	2.52876
7919800	CTSS	Homo sapiens cathepsin S (CTSS), mRNA	4.06109	4.10433	4.40044	4.18862	0.184708	0.350905	5.31718	5.52918	5.68501	5.51046	0.184632	0.350762	1.32184	2.49984
7946048	HBG1	Homo sapiens hemoglobin, gamma A (HBG1), mRNA	5.96962	5.81128	5.79654	5.85915	0.0959542	0.182292	7.01211	7.4014	6.98292	7.13214	0.233638	0.443863	1.27299	2.41662
7946054	HBG1	Homo sapiens hemoglobin, gamma A (HBG1), mRNA	5.96962	5.81128	5.79654	5.85915	0.0959542	0.182292	7.01211	7.4014	6.98292	7.13214	0.233638	0.443863	1.27299	2.41662
8161755	ALDH1A1	Homo sapiens aldehyde dehydrogenase 1 family, member A1 (ALDH1A1), mRNA	4.51298	4.51727	4.58124	4.53716	0.0382336	0.0726356	5.90333	5.80075	5.69153	5.79853	0.105919	0.201223	1.26137	2.39723
7980316	TGFB3	Homo sapiens transforming growth factor, beta 3 (TGFB3), mRNA	5.99267	6.02969	5.83423	5.9522	0.103821	0.197238	7.16487	7.45976	6.97865	7.20109	0.242593	0.460875	1.2489	2.3766
8046086	CERS6	Homo sapiens LAG1 homolog, ceramide synthase 6 (LASS6), mRNA	7.24592	7.20696	7.525	7.32596	0.173474	0.329563	8.46243	8.51923	8.68005	8.5539	0.112876	0.214441	1.22794	2.34233
8140709	KIAA1324L	Homo sapiens KIAA1324-like (KIAA1324L), mRNA	4.69569	4.83734	5.15774	4.89692	0.236717	0.449711	6.1364	6.02989	6.20092	6.1224	0.0863689	0.164082	1.22548	2.33833
7970810	SLC7A1	Homo sapiens solute carrier family 7 (cationic amino acid transporter, y+ system), member 1 (SLC7A1), mRNA	7.07306	6.93236	7.22819	7.07787	0.147971	0.281114	8.38012	8.66395	7.85545	8.29984	0.410184	0.779262	1.22197	2.33265
8004184	XAF1	Homo sapiens XIAP associated factor 1 (XAF1), transcript variant 1, mRNA	5.35584	5.64416	5.55109	5.51703	0.147148	0.279549	6.94857	6.69222	6.55187	6.73089	0.201157	0.382156	1.21386	2.31958
8146863	SULF1	Homo sapiens sulfatase 1 (SULF1), mRNA	6.28236	6.29033	6.40797	6.32689	0.0703328	0.133617	7.48792	7.74951	7.36903	7.53549	0.194647	0.369787	1.2086	2.31113
8121838	TPD52L1	Homo sapiens tumor protein D52-like 1 (TPD52L1), transcript variant 2, mRNA	5.78444	6.02456	6.04028	5.94976	0.143385	0.2724	7.1858	7.44226	6.83981	7.15596	0.302329	0.574361	1.2062	2.30729
8096116	AGPAT9	Homo sapiens 1-acylglycerol-3-phosphate O-acyltransferase 9 (AGPAT9), mRNA	4.93006	4.75751	4.9399	4.87582	0.102577	0.194874	6.00522	5.90412	6.3343	6.08121	0.224929	0.427317	1.20539	2.306
8141150	ASNS	Homo sapiens asparagine synthetase (ASNS), transcript variant 1, mRNA	7.83382	7.90407	8.0376	7.92516	0.103512	0.196651	9.3954	9.30007	8.67865	9.1247	0.389224	0.739442	1.19954	2.29667
8125512	TAP1	Homo sapiens transporter 1, ATP-binding cassette, sub-family B (MDR/TAP) (TAP1), mRNA	8.71202	8.62399	8.53593	8.62398	0.0880465	0.16727	9.8559	9.96092	9.64371	9.82017	0.161595	0.306996	1.19619	2.29135
8178867	TAP1	Homo sapiens transporter 1, ATP-binding cassette, sub-family B (MDR/TAP) (TAP1), mRNA	8.71202	8.62399	8.53593	8.62398	0.0880465	0.16727	9.8559	9.96092	9.64371	9.82017	0.161595	0.306996	1.19619	2.29135
8180061	TAP1	Homo sapiens transporter 1, ATP-binding cassette, sub-family B (MDR/TAP) (TAP1), mRNA	8.71202	8.62399	8.53593	8.62398	0.0880465	0.16727	9.8559	9.96092	9.64371	9.82017	0.161595	0.306996	1.19619	2.29135
7971296	EPSTI1	Homo sapiens epithelial stromal interaction 1 (breast) (EPSTI1), transcript variant 1, mRNA	3.77668	3.86438	4.02225	3.88777	0.124444	0.236418	5.12179	5.33187	4.79258	5.08208	0.271828	0.516415	1.19431	2.28835
8102877	CLGN	Homo sapiens calmegin (CLGN), mRNA	4.73033	4.35872	4.6704	4.58648	0.199512	0.37903	5.49775	5.73248	6.11059	5.78027	0.3092	0.587414	1.19379	2.28753
8113358	ST8SIA4	Homo sapiens ST8 alpha-N-acetyl-neuraminide alpha-2,8-sialyltransferase 4 (ST8SIA4), transcript variant 1, mRNA	4.46564	4.60481	4.91486	4.66177	0.229964	0.436882	6.00746	5.79674	5.76057	5.85492	0.133335	0.253308	1.19315	2.28652
8097098	USP53	Homo sapiens ubiquitin specific peptidase 53 (USP53), mRNA	7.9747	8.22267	8.45496	8.21744	0.240173	0.456278	9.56374	9.70239	8.95253	9.40622	0.398978	0.757973	1.18878	2.27959
7932082	CCDC3	Homo sapiens coiled-coil domain containing 3 (CCDC3), mRNA	6.68695	6.69945	6.61118	6.66586	0.0477647	0.0907427	7.93212	8.09837	7.50365	7.84472	0.306842	0.582934	1.17885	2.26397
8135069	SERPINE1	Homo sapiens serpin peptidase inhibitor, clade E (nexin, plasminogen activator inhibitor type 1), member 1 (SERPINE1), mRNA	9.85254	10.2504	9.90357	10.0022	0.216507	0.411317	11.2154	11.531	10.7816	11.176	0.376268	0.714829	1.17382	2.25609
8114010	IRF1	Homo sapiens interferon regulatory factor 1 (IRF1), mRNA	7.60818	7.82646	7.57817	7.67094	0.135517	0.257453	8.6255	9.0825	8.81058	8.83953	0.229873	0.436709	1.16859	2.24792
8094184	C1QTNF7	Homo sapiens C1q and tumor necrosis factor related protein 7 (C1QTNF7), mRNA	5.86119	5.72567	5.9091	5.83198	0.0951391	0.180744	6.80195	7.12563	7.05607	6.99455	0.170383	0.323692	1.16256	2.23855
8003298	SLC7A5	Homo sapiens solute carrier family 7 (cationic amino acid transporter, y+ system), member 5 (SLC7A5), mRNA	7.43437	7.39268	7.31575	7.38093	0.0601759	0.114321	8.75352	8.98714	7.88755	8.54274	0.579308	1.10056	1.1618	2.23737
8147756	BAALC	Homo sapiens brain and acute leukemia, cytoplasmic (BAALC), transcript variant 1, mRNA	6.19704	6.35653	6.47035	6.34131	0.137286	0.260813	7.48366	7.60984	7.41488	7.50279	0.0988812	0.187853	1.16149	2.23688
8144802	PDGFRL	Homo sapiens platelet-derived growth factor receptor-like (PDGFRL), mRNA	7.84339	8.02436	7.91069	7.92615	0.0914714	0.173776	8.85293	9.2363	9.16438	9.08454	0.203772	0.387124	1.15839	2.23208
7987145	FMN1	Homo sapiens formin 1 (FMN1), mRNA	5.81762	5.75305	5.86537	5.81201	0.0563708	0.107093	6.94065	7.25957	6.70814	6.96945	0.276841	0.525939	1.15744	2.23062
7985493	TM6SF1	Homo sapiens transmembrane 6 superfamily member 1 (TM6SF1), mRNA	5.67699	5.47821	5.93945	5.69822	0.231352	0.439519	7.02726	6.99398	6.45877	6.82667	0.319046	0.60612	1.12845	2.18624
8108703	PCDHB6	Homo sapiens protocadherin beta 6 (PCDHB6), mRNA	4.53229	4.73635	4.81301	4.69388	0.145101	0.27566	5.80211	5.97262	5.67466	5.81646	0.149495	0.284008	1.12258	2.17736
8154245	PDCD1LG2	Homo sapiens programmed cell death 1 ligand 2 (PDCD1LG2), mRNA	7.44188	7.58969	7.84384	7.62514	0.203315	0.386255	8.91701	9.05353	8.26601	8.74552	0.420837	0.7995	1.12038	2.17404
7929052	IFIT3	Homo sapiens interferon-induced protein with tetratricopeptide repeats 3 (IFIT3), mRNA	5.55645	5.64288	5.72978	5.64303	0.0866656	0.164646	6.60901	6.96486	6.63119	6.73502	0.199353	0.378728	1.09199	2.13167
7957298	NAV3	Homo sapiens neuron navigator 3 (NAV3), mRNA	6.98925	7.13205	7.27579	7.13237	0.143271	0.272185	8.25355	8.61244	7.79007	8.21869	0.412291	0.783264	1.08632	2.12332
7949340	BATF2	Homo sapiens basic leucine zipper transcription factor, ATF-like 2 (BATF2), mRNA	5.38163	5.89493	5.65556	5.64404	0.256841	0.487943	7.10414	6.65087	6.4268	6.72727	0.345071	0.655561	1.08323	2.11877
7917347	DDAH1	Homo sapiens dimethylarginine dimethylaminohydrolase 1 (DDAH1), mRNA	9.70756	9.82898	10.1234	9.88664	0.213829	0.40623	11.1515	11.1123	10.6227	10.9622	0.29466	0.559791	1.07553	2.10749
7969861	ITGBL1	Homo sapiens integrin, beta-like 1 (with EGF-like repeat domains) (ITGBL1), mRNA	6.88951	6.95716	7.14827	6.99831	0.134196	0.254943	8.03794	8.04724	8.05103	8.04541	0.00673551	0.012796	1.04709	2.06636
7938485	MICAL2	Homo sapiens microtubule associated monoxygenase, calponin and LIM domain containing 2 (MICAL2), mRNA	8.3143	8.47506	8.47806	8.42247	0.0936929	0.177996	9.49709	9.70337	9.20801	9.46949	0.248827	0.472719	1.04702	2.06626
8042830	MTHFD2	Homo sapiens methylenetetrahydrofolate dehydrogenase (NADP+ dependent) 2, methenyltetrahydrofolate cyclohydrolase (MTHFD2), nuclear gene encoding mitochondrial protein, transcript variant 2, mRNA	8.68243	8.5853	8.73991	8.66921	0.0781432	0.148455	9.92464	9.94524	9.21904	9.69631	0.413454	0.785474	1.02709	2.03791
8077323	CNTN4	Homo sapiens contactin 4 (CNTN4), transcript variant 1, mRNA	4.6905	4.30951	4.65015	4.55006	0.209294	0.397614	5.37071	5.45476	5.89404	5.57317	0.281042	0.53392	1.02312	2.0323
8046020	SCN2A	Homo sapiens sodium channel, voltage-gated, type II, alpha subunit (SCN2A), transcript variant 1, mRNA	5.94133	5.76476	6.12709	5.94439	0.181184	0.344211	6.69744	7.09116	7.10652	6.96504	0.231875	0.440512	1.02065	2.02883
8156043	PSAT1	Homo sapiens phosphoserine aminotransferase 1 (PSAT1), transcript variant 1, mRNA	8.91579	8.87114	9.04493	8.94395	0.0902532	0.171462	10.192	10.2248	9.47612	9.96431	0.423103	0.803806	1.02036	2.02842
8057744	STAT1	Homo sapiens signal transducer and activator of transcription 1, 91kDa (STAT1), transcript variant alpha, mRNA	10.6357	10.8119	10.8578	10.7685	0.117234	0.22272	11.7616	11.8081	11.7784	11.7827	0.0235591	0.0447572	1.01426	2.01987
8170420	MAMLD1	Homo sapiens mastermind-like domain containing 1 (MAMLD1), mRNA	7.16337	7.23376	7.23453	7.21055	0.0408618	0.0776287	8.14951	8.41876	8.08936	8.21921	0.175411	0.333244	1.00866	2.01204
8115147	CD74	Homo sapiens CD74 molecule, major histocompatibility complex, class II invariant chain (CD74), transcript variant 1, mRNA	5.42488	5.5818	5.54127	5.51598	0.0814604	0.154757	6.47586	6.85072	6.24567	6.52408	0.305395	0.580185	1.0081	2.01126
7952750	---	ncrna:snoRNA_pseudogene chromosome:NCBI36:11:129679745:129679819:-1 gene:ENSG00000209189	2.70103	3.05903	2.94972	2.90326	0.183467	0.348549	4.21187	3.49476	4.01316	3.90659	0.370243	0.703382	1.00334	2.00463
7952884	B3GAT1	Homo sapiens beta-1,3-glucuronyltransferase 1 (glucuronosyltransferase P) (B3GAT1), transcript variant 2, mRNA	5.669	5.6403	5.30462	5.53797	0.202602	0.384901	6.70029	6.5525	6.35601	6.53627	0.172711	0.328114	0.998293	1.99763
8028744	LOC400696	Homo sapiens eosinophil lysophospholipase-like, mRNA (cDNA clone MGC:158952 IMAGE:40108149), complete cds	4.00564	3.83925	4.08378	3.97622	0.124895	0.237274	5.19722	5.01437	4.67886	4.96348	0.262898	0.499451	0.987259	1.98241
8129562	CTGF	Homo sapiens connective tissue growth factor (CTGF), mRNA	10.0866	9.98023	9.95568	10.0075	0.0695898	0.132206	10.9482	11.1771	10.8	10.9751	0.189972	0.360907	0.967583	1.95556
8141950	RELN	Homo sapiens reelin (RELN), transcript variant 1, mRNA	7.8413	7.90069	8.04637	7.92945	0.105518	0.200461	8.82265	9.01536	8.82274	8.88692	0.111238	0.211328	0.957463	1.94189
8026971	IFI30	Homo sapiens interferon, gamma-inducible protein 30 (IFI30), mRNA	6.74555	6.63252	6.6641	6.68072	0.0583202	0.110796	7.77005	7.68749	7.44752	7.63502	0.167547	0.318303	0.954297	1.93764
8172280	SLC9A7	Homo sapiens solute carrier family 9 (sodium/hydrogen exchanger), member 7 (SLC9A7), mRNA	7.02596	7.11529	7.2505	7.13058	0.113049	0.214769	8.08179	8.22925	7.9067	8.07258	0.161469	0.306757	0.941999	1.92119
8142585	CADPS2	Homo sapiens Ca2+-dependent activator protein for secretion 2 (CADPS2), transcript variant 1, mRNA	4.70466	4.9277	5.06014	4.8975	0.179657	0.341311	5.75978	5.88877	5.86596	5.83817	0.068834	0.13077	0.940668	1.91942
8068180	HUNK	Homo sapiens hormonally upregulated Neu-associated kinase (HUNK), mRNA	6.36007	6.4321	6.36859	6.38692	0.0393592	0.074774	7.1684	7.31226	7.48416	7.32161	0.158084	0.300326	0.934689	1.91148
8051583	CYP1B1	Homo sapiens cytochrome P450, family 1, subfamily B, polypeptide 1 (CYP1B1), mRNA	8.01312	8.27382	8.39156	8.22616	0.193671	0.367933	9.09697	9.31183	9.06613	9.15831	0.133841	0.25427	0.932147	1.90811
8055135	---	ncrna:scRNA_pseudogene chromosome:NCBI36:2:128824876:128824954:-1 gene:ENSG00000208433	2.84398	3.52549	3.6899	3.35313	0.448528	0.852108	4.47564	4.16379	4.17823	4.27255	0.176028	0.334416	0.919424	1.89136
8089544	CCDC80	Homo sapiens coiled-coil domain containing 80 (CCDC80), transcript variant 1, mRNA	10.6031	10.7316	10.7744	10.703	0.0891409	0.169349	11.5772	11.7406	11.5489	11.6222	0.103483	0.196595	0.919213	1.89108
7918457	KCNA3	Homo sapiens potassium voltage-gated channel, shaker-related subfamily, member 3 (KCNA3), mRNA	4.71759	4.23033	4.47925	4.47572	0.243649	0.46288	5.28599	5.64891	5.24832	5.39441	0.221208	0.420248	0.918688	1.8904
8021946	COLEC12	Homo sapiens collectin sub-family member 12 (COLEC12), mRNA	7.44472	7.32116	7.51774	7.42787	0.0993678	0.188778	8.23912	8.21425	8.58219	8.34519	0.205628	0.390649	0.917314	1.8886
7917514	GBP3	ncrna:misc_RNA chromosome:NCBI36:1:89258519:89258636:-1 gene:ENSG00000202385 [GBP3]	4.53605	4.31374	4.83645	4.56208	0.262325	0.498361	5.41973	5.49701	5.48013	5.46562	0.0406273	0.0771832	0.90354	1.87065
8025601	ICAM1	Homo sapiens intercellular adhesion molecule 1 (CD54), human rhinovirus receptor (ICAM1), mRNA	7.21682	7.30858	7.33786	7.28775	0.0631536	0.119978	8.18761	8.54542	7.82976	8.1876	0.357834	0.679807	0.899842	1.86586
8084064	---	cdna:pseudogene chromosome:NCBI36:3:180664828:180665801:1 gene:ENSG00000181260	8.19836	8.26793	8.35847	8.27492	0.080285	0.152524	9.33619	9.39213	8.79525	9.17452	0.32965	0.626265	0.8996	1.86555
8109383	GRIA1	Homo sapiens glutamate receptor, ionotropic, AMPA 1 (GRIA1), transcript variant 1, mRNA	5.59955	5.42172	6.07562	5.69897	0.338098	0.642313	6.56403	6.92069	6.2589	6.58121	0.331228	0.629262	0.882242	1.84324
7958913	OAS2	Homo sapiens 2'-5'-oligoadenylate synthetase 2, 69/71kDa (OAS2), transcript variant 2, mRNA	4.39797	4.32866	4.35473	4.36046	0.0350085	0.0665087	5.07918	5.51317	5.13339	5.24191	0.236476	0.449254	0.88146	1.84224
8090433	MGLL	Homo sapiens monoglyceride lipase (MGLL), transcript variant 1, mRNA	7.89239	7.90601	7.78943	7.86261	0.0637421	0.121096	8.71047	8.93693	8.58225	8.74322	0.179593	0.341188	0.880606	1.84115
8051028	---	ncrna:misc_RNA chromosome:NCBI36:2:88310205:88310298:-1 gene:ENSG00000202012	3.30478	3.44546	3.25534	3.33519	0.0986398	0.187395	4.65807	3.90507	4.08055	4.21456	0.393984	0.748485	0.879372	1.83957
8133372	ELN	Homo sapiens elastin (supravalvular aortic stenosis, Williams-Beuren syndrome) (ELN), transcript variant 1, mRNA	7.37887	7.52653	7.29121	7.39887	0.118925	0.225932	8.55661	8.29327	7.96917	8.27302	0.294247	0.559006	0.874148	1.83292
7969574	---	MI0003636 Homo sapiens miR-622 stem-loop	8.39394	8.67398	8.62111	8.56301	0.148787	0.282664	9.55127	9.71056	9.04936	9.43706	0.345081	0.655581	0.874057	1.83281
8169115	NRK	Homo sapiens Nik related kinase (NRK), mRNA	3.70138	3.8528	3.94071	3.83163	0.121061	0.22999	4.95074	4.83979	4.3258	4.70545	0.333427	0.633441	0.873813	1.8325
7917357	---	ncrna:misc_RNA chromosome:NCBI36:1:85673448:85673555:-1 gene:ENSG00000199459	2.52961	2.4252	2.76124	2.57202	0.171988	0.326741	3.38091	3.56293	3.39172	3.44519	0.102111	0.19399	0.873171	1.83168
7992828	IL32	Homo sapiens interleukin 32 (IL32), transcript variant 1, mRNA	5.7253	5.97647	5.84411	5.84863	0.125645	0.238698	6.98052	6.6923	6.48508	6.7193	0.248822	0.472708	0.870673	1.82852
8066822	SULF2	Homo sapiens sulfatase 2 (SULF2), transcript variant 1, mRNA	7.05922	7.16098	7.24179	7.154	0.0914867	0.173805	7.85878	8.17206	8.04036	8.02373	0.157297	0.29883	0.869736	1.82733
7917503	GBP3	Homo sapiens guanylate binding protein 3 (GBP3), mRNA	8.20245	8.51758	8.49812	8.40605	0.176589	0.335482	9.15871	9.43987	9.2216	9.27339	0.147559	0.280331	0.867343	1.8243
8097080	SYNPO2	Homo sapiens synaptopodin 2 (SYNPO2), mRNA	5.11853	5.55911	5.12468	5.26744	0.252615	0.479915	6.11126	6.39784	5.89373	6.13428	0.252844	0.480349	0.866836	1.82366
8025918	CNN1	Homo sapiens calponin 1, basic, smooth muscle (CNN1), mRNA	7.48896	7.59534	7.64163	7.57531	0.0782803	0.148716	8.41849	8.74861	8.14294	8.43668	0.303243	0.576098	0.861373	1.81677
7953200	CCND2	Homo sapiens cyclin D2 (CCND2), mRNA	9.56979	9.82456	10.0032	9.7992	0.217828	0.413827	10.6014	10.7317	10.6321	10.655	0.0681089	0.129392	0.85583	1.8098
8147777	CTHRC1	Homo sapiens collagen triple helix repeat containing 1 (CTHRC1), mRNA	8.17436	8.11499	8.32744	8.2056	0.109615	0.208245	9.03904	9.17577	8.95789	9.05757	0.110119	0.209202	0.85197	1.80496
8141228	TMEM130	Homo sapiens transmembrane protein 130 (TMEM130), mRNA	6.49886	6.21491	6.11874	6.2775	0.19764	0.375475	7.08331	7.15551	7.14004	7.12628	0.0380125	0.0722155	0.848779	1.80098
8005809	LGALS9	Homo sapiens lectin, galactoside-binding, soluble, 9 (galectin 9) (LGALS9), transcript variant long, mRNA	3.16415	3.40974	3.75587	3.44325	0.297284	0.564776	3.97246	4.44703	4.44309	4.28753	0.272864	0.518383	0.844274	1.79536
8120932	PRSS35	Homo sapiens protease, serine, 35 (PRSS35), mRNA	5.92085	5.75648	5.84821	5.84185	0.0823709	0.156487	6.85896	6.60706	6.58201	6.68268	0.153182	0.291014	0.84083	1.79108
7944082	TAGLN	Homo sapiens transgelin (TAGLN), transcript variant 1, mRNA	11.0009	11.0629	10.9667	11.0102	0.048791	0.0926924	11.9027	12.0437	11.5966	11.8477	0.228564	0.434223	0.8375	1.78695
7904433	PHGDH	Homo sapiens phosphoglycerate dehydrogenase (PHGDH), mRNA	9.13446	9.32799	9.10846	9.1903	0.119949	0.227878	10.0615	10.2288	9.78193	10.0241	0.225791	0.428954	0.833774	1.78234
8125436	HLA-DRB5	Homo sapiens major histocompatibility complex, class II, DR beta 5 (HLA-DRB5), mRNA	3.95002	3.8971	3.85775	3.90162	0.0463007	0.0879615	4.84083	4.8845	4.46918	4.73151	0.228226	0.43358	0.829881	1.77754
8174576	AMOT	Homo sapiens angiomotin (AMOT), transcript variant 2, mRNA	6.00504	5.60299	5.77977	5.79593	0.201511	0.382828	6.29868	6.86316	6.71183	6.62456	0.292187	0.555094	0.828626	1.77599
8083887	CLDN11	Homo sapiens claudin 11 (oligodendrocyte transmembrane protein) (CLDN11), mRNA	9.1799	9.07831	9.11283	9.12368	0.0516579	0.0981389	9.93847	9.98545	9.92896	9.95096	0.0302461	0.0574611	0.827288	1.77435
8124448	HIST1H4H	Homo sapiens histone cluster 1, H4h (HIST1H4H), mRNA	8.10204	7.82227	8.07755	8.00062	0.154939	0.294352	8.743	8.85107	8.8826	8.82556	0.0732117	0.139087	0.824938	1.77146
8117106	RNF144B	Homo sapiens ring finger 144B (RNF144B), mRNA	5.24046	5.24704	5.25333	5.24694	0.00643159	0.0122186	6.14105	6.19083	5.88354	6.07181	0.164932	0.313336	0.824865	1.77137
7923578	FMOD	Homo sapiens fibromodulin (FMOD), mRNA	8.98739	8.95481	9.0492	8.99714	0.0479437	0.0910828	9.73162	9.84319	9.88808	9.82096	0.0805618	0.15305	0.823827	1.7701
8102831	OSAP	Homo sapiens ovary-specific acidic protein (OSAP), mRNA	7.16976	7.60332	7.58889	7.45399	0.246254	0.467829	8.36893	8.46249	8.00186	8.27776	0.243472	0.462544	0.823773	1.77003
8048205	IGFBP2	Homo sapiens insulin-like growth factor binding protein 2, 36kDa (IGFBP2), mRNA	7.45857	7.66749	7.1586	7.42822	0.255803	0.485971	8.19876	8.47417	8.07273	8.24855	0.205304	0.390034	0.820334	1.76581
7957338	SYT1	Homo sapiens synaptotagmin I (SYT1), mRNA	5.08475	5.3201	5.19823	5.20103	0.117699	0.223603	5.98367	6.04545	6.03303	6.02072	0.0326771	0.0620796	0.819692	1.76503
8100154	CORIN	Homo sapiens corin, serine peptidase (CORIN), mRNA	5.45748	5.62111	5.70754	5.59537	0.127	0.241274	6.58103	6.35496	6.30016	6.41205	0.148879	0.282838	0.816678	1.76135
8015179	KRTAP1-5	Homo sapiens keratin associated protein 1-5 (KRTAP1-5), mRNA	6.6573	6.95078	6.75908	6.78905	0.149021	0.283108	7.62575	7.66883	7.51616	7.60358	0.0787107	0.149534	0.814529	1.75872
8019588	KRTAP1-5	Homo sapiens keratin associated protein 1-5 (KRTAP1-5), mRNA	6.6573	6.95078	6.75908	6.78905	0.149021	0.283108	7.62575	7.66883	7.51616	7.60358	0.0787107	0.149534	0.814529	1.75872
8075720	APOL2	Homo sapiens apolipoprotein L, 2 (APOL2), transcript variant alpha, mRNA	6.92341	6.98305	6.71028	6.87224	0.143404	0.272437	7.57303	7.89663	7.58844	7.68603	0.182546	0.346799	0.813788	1.75782
8140971	SAMD9L	Homo sapiens sterile alpha motif domain containing 9-like (SAMD9L), mRNA	6.88584	6.95042	7.31282	7.04969	0.230151	0.437238	7.846	8.03872	7.68816	7.85763	0.175569	0.333544	0.807938	1.75071
8139207	INHBA	Homo sapiens inhibin, beta A (INHBA), mRNA	7.61993	7.7064	7.58087	7.63573	0.0642424	0.122047	8.55666	8.60824	8.15718	8.44069	0.246879	0.469018	0.804964	1.7471
7924758	RP11-118H4.2	PREDICTED: Homo sapiens misc_RNA (LOC391169), miscRNA	6.33113	6.20204	5.7732	6.10213	0.292075	0.55488	6.84277	6.99961	6.8706	6.90433	0.0836821	0.158978	0.802199	1.74376
7907271	FMO2	Homo sapiens flavin containing monooxygenase 2 (non-functional) (FMO2), mRNA	8.16783	8.46935	8.63345	8.42354	0.236169	0.44867	9.15152	9.32439	9.19281	9.22291	0.0902801	0.171513	0.799363	1.74033
8019316	PYCR1	Homo sapiens pyrroline-5-carboxylate reductase 1 (PYCR1), transcript variant 1, mRNA	7.71595	7.60644	7.16458	7.49565	0.291902	0.554551	8.38723	8.55516	7.93675	8.29305	0.319783	0.607519	0.79739	1.73795
8095868	UNQ3028	Homo sapiens clone DNA129794 TSSP3028 (UNQ3028) mRNA, complete cds	6.14926	5.72188	6.42481	6.09865	0.354185	0.672876	6.79285	6.93087	6.95277	6.89216	0.0867025	0.164716	0.793512	1.73329
8117589	HIST1H3H	Homo sapiens histone cluster 1, H3h (HIST1H3H), mRNA	5.80498	5.72607	5.84245	5.79117	0.0594043	0.112856	6.39865	6.79692	6.55714	6.58423	0.200513	0.380933	0.793066	1.73275
8176234	CLIC2	Homo sapiens chloride intracellular channel 2 (CLIC2), mRNA	4.27404	4.56695	4.29913	4.38004	0.162356	0.308441	5.0628	5.34314	5.10983	5.17192	0.15013	0.285215	0.791881	1.73133
7969815	CLYBL	Homo sapiens citrate lyase beta like (CLYBL), mRNA	4.34402	4.00324	4.26312	4.20346	0.178047	0.33825	4.89031	5.02717	5.06717	4.99488	0.0927478	0.176201	0.791422	1.73078
8108713	PCDHB8	Homo sapiens protocadherin beta 8 (PCDHB8), mRNA	4.37758	4.06389	4.53007	4.32385	0.237687	0.451555	4.97525	4.95179	5.40993	5.11232	0.258002	0.490148	0.788474	1.72725
8050240	ODC1	Homo sapiens ornithine decarboxylase 1 (ODC1), mRNA	8.44798	8.49623	8.33904	8.42775	0.0805276	0.152985	9.41968	9.40533	8.82348	9.21617	0.34015	0.646212	0.788416	1.72718
7975066	AKAP5	Homo sapiens A kinase (PRKA) anchor protein 5 (AKAP5), mRNA	2.66853	2.97249	3.03031	2.89044	0.194343	0.369209	3.96375	3.69511	3.37614	3.67833	0.294164	0.558849	0.787892	1.72655
8098204	CPE	Homo sapiens carboxypeptidase E (CPE), mRNA	7.32447	7.43314	7.34794	7.36852	0.0571799	0.10863	8.01019	8.18839	8.26028	8.15295	0.128752	0.2446	0.784437	1.72242
7980828	CCDC88C	Homo sapiens coiled-coil domain containing 88C (CCDC88C), mRNA	4.00873	3.57735	4.12151	3.90253	0.287202	0.545623	4.98879	4.30921	4.76109	4.68636	0.345896	0.657128	0.783833	1.7217
8096489	PDLIM5	Homo sapiens PDZ and LIM domain 5 (PDLIM5), transcript variant 1, mRNA	7.78825	7.92475	8.09004	7.93435	0.151123	0.287102	8.73762	9.06567	8.34882	8.71737	0.358857	0.681752	0.78302	1.72073
8148448	KHDRBS3	Homo sapiens KH domain containing, RNA binding, signal transduction associated 3 (KHDRBS3), mRNA	6.45001	6.55686	6.64616	6.55101	0.0982051	0.186569	7.37822	7.23126	7.38361	7.33103	0.0864407	0.164219	0.780016	1.71715
8123864	TFAP2A	Homo sapiens transcription factor AP-2 alpha (activating enhancer binding protein 2 alpha) (TFAP2A), transcript variant 1, mRNA	4.03503	3.99565	3.99703	4.00923	0.0223486	0.0424576	4.72522	4.96965	4.65885	4.78458	0.16368	0.310957	0.775343	1.7116
8077490	LMCD1	Homo sapiens LIM and cysteine-rich domains 1 (LMCD1), mRNA	8.19725	8.10254	7.98283	8.09421	0.107452	0.204136	8.88637	8.99565	8.71362	8.86521	0.142198	0.270147	0.771009	1.70646
8095751	DKFZP564O0823	Homo sapiens DKFZP564O0823 protein (DKFZP564O0823), mRNA	4.42157	4.48458	4.10937	4.3385	0.200923	0.38171	4.97786	5.26091	5.0858	5.10819	0.142849	0.271382	0.769688	1.7049
8145122	SLC39A14	Homo sapiens solute carrier family 39 (zinc transporter), member 14 (SLC39A14), mRNA	6.92767	6.89041	6.81312	6.87707	0.0584293	0.111003	7.77467	7.7845	7.38089	7.64669	0.230239	0.437405	0.769621	1.70482
8067167	AURKA	Homo sapiens aurora kinase A (AURKA), transcript variant 1, mRNA	7.42896	7.43314	7.61025	7.49079	0.103479	0.196587	8.28846	8.16271	8.32512	8.25876	0.0851811	0.161826	0.767974	1.70288
7923378	CSRP1	Homo sapiens cysteine and glycine-rich protein 1 (CSRP1), mRNA	10.8969	10.9563	10.9654	10.9395	0.0371777	0.0706298	11.6206	11.8509	11.6466	11.706	0.126126	0.239613	0.76652	1.70116
8114572	HBEGF	Homo sapiens heparin-binding EGF-like growth factor (HBEGF), mRNA	6.25715	6.25133	6.28384	6.26411	0.0173337	0.0329304	6.98546	7.0785	7.01027	7.02474	0.0481788	0.0915294	0.760638	1.69424
8059854	ARL4C	Homo sapiens ADP-ribosylation factor-like 4C (ARL4C), mRNA	6.4202	6.6067	6.5328	6.5199	0.0939178	0.178424	7.18084	7.50664	7.13811	7.2752	0.201571	0.382941	0.755296	1.68798
8111255	CDH10	Homo sapiens cadherin 10, type 2 (T2-cadherin) (CDH10), mRNA	3.70199	3.45007	3.21839	3.45682	0.241871	0.459503	4.28764	4.38684	3.96013	4.21154	0.223305	0.424232	0.754721	1.68731
7929288	EXOC6	Homo sapiens exocyst complex component 6 (EXOC6), transcript variant 1, mRNA	6.62946	6.64381	6.81048	6.69459	0.100624	0.191164	7.42051	7.52724	7.39875	7.44884	0.0687705	0.130649	0.754251	1.68676
8150751	FAM150A	Homo sapiens clone DNA172115 RPLK9433 (UNQ9433) mRNA, complete cds	5.04896	5.58785	5.78179	5.47286	0.379705	0.721359	6.31869	6.56218	5.79366	6.22484	0.392764	0.746167	0.751979	1.6841
8155327	ALDH1B1	Homo sapiens aldehyde dehydrogenase 1 family, member B1 (ALDH1B1), nuclear gene encoding mitochondrial protein, mRNA	8.16922	8.17636	8.2854	8.21033	0.0651127	0.1237	8.94328	9.15535	8.78625	8.96163	0.185233	0.351903	0.751303	1.68331
7912157	ERRFI1	Homo sapiens ERBB receptor feedback inhibitor 1 (ERRFI1), mRNA	9.29591	9.59722	9.67905	9.52406	0.201772	0.383324	10.2005	10.4617	10.1609	10.2744	0.163427	0.310476	0.750333	1.68218
7961418	---	ncrna:rRNA chromosome:NCBI36:12:13485085:13485202:-1 gene:ENSG00000201476	3.86106	4.36407	4.06512	4.09675	0.252993	0.480633	5.12256	4.66785	4.73084	4.84042	0.246363	0.468037	0.743665	1.67442
7984079	TPM1	Homo sapiens tropomyosin 1 (alpha) (TPM1), transcript variant 5, mRNA	9.28797	9.5669	9.65999	9.50495	0.193592	0.367784	10.3024	10.4407	9.99616	10.2464	0.22751	0.432221	0.741477	1.67189
8102468	PRSS12	Homo sapiens protease, serine, 12 (neurotrypsin, motopsin) (PRSS12), mRNA	9.94572	9.9346	10.0984	9.99291	0.0915325	0.173892	10.692	10.7976	10.6998	10.7298	0.0588555	0.111813	0.736877	1.66656
8098611	TLR3	Homo sapiens toll-like receptor 3 (TLR3), mRNA	6.29472	6.42663	6.70535	6.47557	0.209641	0.398274	7.242	7.2031	7.19063	7.21191	0.0267958	0.0509064	0.736343	1.66595
8173647	ZDHHC15	Homo sapiens zinc finger, DHHC-type containing 15 (ZDHHC15), mRNA	3.10737	3.03797	3.08849	3.07794	0.0358827	0.0681694	3.75197	4.16647	3.52327	3.8139	0.32604	0.619406	0.73596	1.6655
8173299	EDA2R	Homo sapiens ectodysplasin A2 receptor (EDA2R), mRNA	6.60769	6.76383	6.8301	6.73387	0.11419	0.216937	7.27569	7.51823	7.61315	7.46902	0.174031	0.330622	0.73515	1.66457
7902290	CTH	Homo sapiens cystathionase (cystathionine gamma-lyase) (CTH), transcript variant 1, mRNA	5.08306	5.02605	4.96855	5.02589	0.0572562	0.108775	6.00513	5.78234	5.49297	5.76015	0.256797	0.48786	0.734261	1.66355
7916541	DAB1	Homo sapiens disabled homolog 1 (Drosophila) (DAB1), mRNA	5.42229	5.33753	5.58194	5.44725	0.124105	0.235773	6.21532	6.21511	6.11002	6.18015	0.0607347	0.115383	0.732895	1.66197
8057898	HECW2	Homo sapiens HECT, C2 and WW domain containing E3 ubiquitin protein ligase 2 (HECW2), mRNA	5.31228	5.29068	5.22178	5.27491	0.0472686	0.0898002	5.89271	6.25138	5.87907	6.00772	0.211124	0.401091	0.732809	1.66187
7918902	CD58	Homo sapiens CD58 molecule (CD58), mRNA	4.09664	4.46384	4.11492	4.22513	0.206926	0.393115	4.9169	5.0731	4.88048	4.95683	0.102333	0.19441	0.731694	1.66059
7902687	CYR61	Homo sapiens cysteine-rich, angiogenic inducer, 61 (CYR61), mRNA	9.62979	9.68499	9.51873	9.61117	0.0846781	0.16087	10.4512	10.4048	10.1657	10.3406	0.153173	0.290995	0.729396	1.65794
7990054	UACA	Homo sapiens uveal autoantigen with coiled-coil domains and ankyrin repeats (UACA), transcript variant 1, mRNA	9.53008	9.61144	9.8183	9.65328	0.148596	0.2823	10.3506	10.4555	10.3365	10.3809	0.0650191	0.123522	0.727595	1.65588
7922328	---	MI0000281 Homo sapiens miR-199a-2 stem-loop	6.6282	6.66095	6.76064	6.68327	0.0689819	0.131051	7.34057	7.55303	7.33706	7.41022	0.123688	0.234981	0.726955	1.65514
8108706	PCDHB17	Homo sapiens protocadherin beta 17 pseudogene (PCDHB17) on chromosome 5	3.8212	3.8656	3.74403	3.81028	0.0615171	0.116869	4.64645	4.50777	4.44923	4.53448	0.101283	0.192417	0.724206	1.65199
8021470	PMAIP1	Homo sapiens phorbol-12-myristate-13-acetate-induced protein 1 (PMAIP1), mRNA	6.62106	7.17412	7.32816	7.04111	0.37184	0.706417	7.80855	8.07704	7.39959	7.76173	0.341145	0.648103	0.720619	1.64789
8151906	GDF6	Homo sapiens growth differentiation factor 6 (GDF6), mRNA	5.98396	5.69313	5.78013	5.81907	0.149276	0.283592	6.68756	6.56954	6.35926	6.53879	0.166295	0.315925	0.719713	1.64685
8041447	CRIM1	Homo sapiens cysteine rich transmembrane BMP regulator 1 (chordin-like) (CRIM1), mRNA	10.1835	10.2523	10.2668	10.2342	0.0445183	0.0845753	10.9975	11.1178	10.7376	10.951	0.19435	0.369224	0.716793	1.64352
7974109	LRFN5	Homo sapiens leucine rich repeat and fibronectin type III domain containing 5 (LRFN5), mRNA	5.45851	4.886	5.24355	5.19602	0.289199	0.549415	5.79514	5.74549	6.19115	5.91059	0.244231	0.463986	0.714574	1.641
7911273	OR2T4	Homo sapiens olfactory receptor, family 2, subfamily T, member 4 (OR2T4), mRNA	2.24808	2.43488	2.23007	2.30434	0.113404	0.215443	3.15493	3.15008	2.74716	3.01739	0.23404	0.444626	0.713047	1.63926
7974902	RHOJ	Homo sapiens ras homolog gene family, member J (RHOJ), mRNA	8.41791	8.52768	8.72066	8.55542	0.153268	0.291176	9.19469	9.31331	9.29165	9.26655	0.0631664	0.120003	0.711134	1.63709
8163618	TNFSF15	Homo sapiens tumor necrosis factor (ligand) superfamily, member 15 (TNFSF15), mRNA	6.14765	6.30493	6.26416	6.23891	0.0816217	0.155064	6.99829	6.97698	6.87079	6.94869	0.0682995	0.129754	0.709771	1.63554
8075709	APOL4	Homo sapiens apolipoprotein L, 4 (APOL4), transcript variant a, mRNA	4.1414	4.25619	4.42505	4.27421	0.142678	0.271057	4.86731	5.30128	4.77215	4.98025	0.282066	0.535865	0.706031	1.63131
8094259	LAP3	Homo sapiens leucine aminopeptidase 3 (LAP3), mRNA	7.99812	8.18533	8.14471	8.10938	0.0984767	0.187085	8.9881	8.79267	8.665	8.81526	0.162731	0.309153	0.705874	1.63113
7961829	BCAT1	Homo sapiens branched chain aminotransferase 1, cytosolic (BCAT1), mRNA	8.77681	8.99285	9.16656	8.97874	0.195257	0.370946	9.66956	9.84484	9.52624	9.68021	0.159566	0.303142	0.701475	1.62617
8129937	CITED2	Homo sapiens Cbp/p300-interacting transactivator, with Glu/Asp-rich carboxy-terminal domain, 2 (CITED2), mRNA	8.96732	9.09214	9.10907	9.05617	0.0774136	0.147069	9.652	9.99293	9.62499	9.75664	0.205079	0.389607	0.700463	1.62503
7940775	RARRES3	Homo sapiens retinoic acid receptor responder (tazarotene induced) 3 (RARRES3), mRNA	6.48853	6.47127	6.55518	6.50499	0.0443167	0.0841923	7.22604	7.30599	7.07459	7.2022	0.117527	0.223276	0.697212	1.62137
8045688	TNFAIP6	Homo sapiens tumor necrosis factor, alpha-induced protein 6 (TNFAIP6), mRNA	6.66079	6.77574	7.28158	6.90604	0.330271	0.627445	7.66988	7.52839	7.61123	7.60316	0.0710917	0.135059	0.697128	1.62127
8151101	MYBL1	Homo sapiens v-myb myeloblastosis viral oncogene homolog (avian)-like 1 (MYBL1), mRNA	6.96412	6.87917	7.11627	6.98652	0.120128	0.228217	7.57745	7.64046	7.83068	7.68286	0.131832	0.250453	0.696338	1.62039
8075635	TIMP3	H.sapiens mRNA for K222 expressed in degenerative retinas [TIMP3]	8.16271	8.17053	7.97593	8.10306	0.110162	0.209285	8.86799	8.8609	8.66653	8.79848	0.114319	0.217181	0.695419	1.61935
8014257	SLFN12L	Schlafen family member 12-like gene:ENSG00000205045	5.59995	6.04852	6.01693	5.88847	0.250361	0.475633	6.38185	6.71806	6.65073	6.58355	0.177893	0.337959	0.695079	1.61897
8122807	AKAP12	Homo sapiens A kinase (PRKA) anchor protein (gravin) 12 (AKAP12), transcript variant 1, mRNA	8.38167	8.43641	8.45507	8.42438	0.0381514	0.0724795	9.07897	9.216	9.0601	9.11836	0.0850901	0.161653	0.693972	1.61773
8139488	IGFBP3	Homo sapiens insulin-like growth factor binding protein 3 (IGFBP3), transcript variant 1, mRNA	6.98107	7.01042	7.19261	7.06137	0.114604	0.217723	7.93529	7.80562	7.52267	7.75453	0.211003	0.40086	0.693158	1.61682
8081657	CD200	Homo sapiens CD200 molecule (CD200), transcript variant 2, mRNA	4.49613	4.96094	5.07703	4.8447	0.307401	0.583997	5.68532	5.66102	5.25393	5.53342	0.242351	0.460415	0.688723	1.61186
7956443	MARS	Homo sapiens methionyl-tRNA synthetase (MARS), mRNA	9.47553	9.5398	9.33225	9.44919	0.106248	0.201849	10.2857	10.2985	9.82602	10.1367	0.269169	0.511363	0.687552	1.61055
8083616	MLF1	Homo sapiens myeloid leukemia factor 1 (MLF1), mRNA	5.8452	5.92434	6.11787	5.96247	0.140278	0.266499	6.52179	6.69331	6.72235	6.64582	0.108386	0.20591	0.683347	1.60586
8039607	PEG3	Homo sapiens paternally expressed 3 (PEG3), mRNA	5.45486	5.16258	5.39182	5.33642	0.153811	0.292208	6.11578	6.13235	5.80932	6.01915	0.181908	0.345587	0.682727	1.60517
8131996	CREB5	Homo sapiens cAMP responsive element binding protein 5 (CREB5), transcript variant 1, mRNA	5.85546	5.69994	5.95606	5.83715	0.129035	0.245138	6.4944	6.68141	6.38328	6.51969	0.150666	0.286233	0.682542	1.60497
7917946	PAP2D	Homo sapiens phosphatidic acid phosphatase type 2 (PAP2D), transcript variant 1, mRNA	3.46882	3.24791	3.54449	3.42041	0.154104	0.292765	4.45839	4.02297	3.82506	4.10214	0.324004	0.615538	0.681733	1.60407
7919637	HIST2H2BE	Homo sapiens histone cluster 2, H2be (HIST2H2BE), mRNA	6.89636	6.7343	6.76575	6.7988	0.0859354	0.163259	7.54892	7.62106	7.26753	7.47917	0.186799	0.354879	0.680368	1.60255
8113352	---	ncrna:Mt_tRNA_pseudogene chromosome:NCBI36:5:99414667:99414734:-1 gene:ENSG00000211391	1.11549	1.50017	1.1468	1.25415	0.213633	0.405857	2.02556	2.20825	1.56377	1.93253	0.332162	0.631037	0.678373	1.60033
8054580	BUB1	Homo sapiens BUB1 budding uninhibited by benzimidazoles 1 homolog (yeast) (BUB1), mRNA	5.92699	5.86325	5.97699	5.92241	0.0570119	0.108311	6.59356	6.65217	6.555	6.60024	0.0489243	0.0929457	0.677834	1.59974
8131944	NFE2L3	Homo sapiens nuclear factor (erythroid-derived 2)-like 3 (NFE2L3), mRNA	7.21068	7.20514	7.23147	7.21576	0.0138821	0.026373	8.06538	7.80886	7.80271	7.89232	0.149908	0.284793	0.676556	1.59832
7969438	LMO7	Homo sapiens LIM domain 7 (LMO7), mRNA	8.30649	8.49606	8.69664	8.49973	0.195102	0.370653	9.20562	9.3022	9.00746	9.17176	0.150261	0.285463	0.672026	1.59331
8026272	IL27RA	Homo sapiens interleukin 27 receptor, alpha (IL27RA), mRNA	5.93935	5.83278	5.79487	5.85567	0.074913	0.142319	6.59815	6.48673	6.49657	6.52715	0.0616866	0.117191	0.671485	1.59271
8145570	ESCO2	Homo sapiens establishment of cohesion 1 homolog 2 (S. cerevisiae) (ESCO2), mRNA	4.51747	4.43474	4.75889	4.57037	0.168423	0.319969	5.10999	5.39457	5.21312	5.23923	0.144076	0.273713	0.668862	1.58982
7972487	DOCK9	Homo sapiens dedicator of cytokinesis 9 (DOCK9), mRNA	5.43514	5.50936	5.62044	5.52165	0.0932595	0.177173	6.10809	6.29669	6.16652	6.19043	0.0965476	0.18342	0.668787	1.58974
8046380	ITGA6	Homo sapiens integrin, alpha 6 (ITGA6), transcript variant 2, mRNA	5.62846	5.54529	5.49211	5.55529	0.0687207	0.130555	6.04375	6.50324	6.12381	6.2236	0.245461	0.466324	0.668317	1.58922
8154295	IL33	Homo sapiens interleukin 33 (IL33), mRNA	3.01008	2.73874	2.94936	2.89939	0.142406	0.270541	3.79339	3.30939	3.59894	3.56724	0.243557	0.462706	0.667846	1.5887
7917182	ELTD1	Homo sapiens EGF, latrophilin and seven transmembrane domain containing 1 (ELTD1), mRNA	6.06216	5.85141	6.15527	6.02295	0.155676	0.295752	6.54815	6.79981	6.72331	6.69043	0.129013	0.245097	0.667478	1.58829
8086876	---	ncrna:misc_RNA chromosome:NCBI36:3:47948304:47948408:-1 gene:ENSG00000199591	2.97372	2.77815	3.39805	3.04997	0.316906	0.602053	3.54076	3.55407	4.04416	3.713	0.286874	0.544999	0.663026	1.5834
8019857	NDC80	Homo sapiens NDC80 homolog, kinetochore complex component (S. cerevisiae) (NDC80), mRNA	4.78221	4.9943	5.07647	4.95099	0.15184	0.288463	5.57099	5.80993	5.45985	5.61359	0.178884	0.339842	0.662595	1.58293
8033257	C3	Homo sapiens complement component 3 (C3), mRNA	6.06833	6.11854	6.00949	6.06545	0.0545828	0.103696	6.67454	7.01418	6.49339	6.72737	0.264381	0.502267	0.661918	1.58218
7968417	FRY	Homo sapiens furry homolog (Drosophila) (FRY), mRNA	7.55614	7.66982	7.93572	7.72056	0.194808	0.370093	8.25365	8.45678	8.43209	8.38084	0.110841	0.210574	0.660283	1.58039
8150537	SLC20A2	Homo sapiens solute carrier family 20 (phosphate transporter), member 2 (SLC20A2), mRNA	7.85111	7.89058	8.02407	7.92192	0.0906406	0.172198	8.63821	8.73663	8.37101	8.58195	0.189193	0.359427	0.660026	1.58011
7938702	---	cdna:Genscan chromosome:NCBI36:11:17334791:17360371:1	6.16099	6.24202	6.62161	6.34154	0.245908	0.467173	6.88782	7.24421	6.87063	7.00089	0.210897	0.40066	0.659347	1.57937
8108724	PCDHB10	Homo sapiens protocadherin beta 10 (PCDHB10), mRNA	6.95704	7.0518	7.29777	7.1022	0.175867	0.334111	7.76146	7.61318	7.90584	7.76016	0.146336	0.278007	0.65796	1.57785
8073015	KDELR3	Homo sapiens KDEL (Lys-Asp-Glu-Leu) endoplasmic reticulum protein retention receptor 3 (KDELR3), transcript variant 1, mRNA	9.17207	9.39622	9.45284	9.34037	0.148481	0.282083	9.88672	9.99175	10.1157	9.99806	0.114629	0.21777	0.65769	1.57755
7962375	PRICKLE1	Homo sapiens prickle homolog 1 (Drosophila) (PRICKLE1), mRNA	8.02625	7.82344	8.07053	7.97341	0.13175	0.250298	8.53599	8.62857	8.72485	8.62981	0.094438	0.179412	0.656397	1.57614
8091867	BCHE	Homo sapiens butyrylcholinesterase (BCHE), mRNA	2.12714	2.03675	2.37033	2.17807	0.172521	0.327753	2.83767	2.94872	2.70921	2.83187	0.119858	0.227704	0.653795	1.5733
7997735	FOXL1	Homo sapiens forkhead box L1 (FOXL1), mRNA	7.73363	7.86912	7.46807	7.69027	0.204006	0.387569	8.15508	8.44814	8.42663	8.34329	0.163343	0.310317	0.653012	1.57245
8149250	PRAGMIN	Homo sapiens homolog of rat pragma of Rnd2 (PRAGMIN), mRNA	7.39945	7.33969	7.23402	7.32439	0.0837709	0.159147	7.87888	8.18574	7.86221	7.97561	0.182171	0.346087	0.651224	1.5705
8097307	INTU	Homo sapiens inturned planar cell polarity effector homolog (Drosophila) (INTU), mRNA	4.94529	5.10706	4.99955	5.0173	0.0823337	0.156416	5.82904	5.68747	5.48771	5.66807	0.17149	0.325794	0.650773	1.57001
8029437	PVR	Homo sapiens poliovirus receptor (PVR), mRNA	7.60242	7.52463	7.51651	7.54786	0.0474303	0.0901074	8.2164	8.433	7.94278	8.19739	0.245661	0.466703	0.649535	1.56866
7965918	NT5DC3	Homo sapiens 5'-nucleotidase domain containing 3 (NT5DC3), transcript variant 2, mRNA	6.09326	5.93358	5.90413	5.97699	0.101765	0.193331	6.54395	6.70183	6.63135	6.62571	0.0790876	0.150249	0.648723	1.56778
8014248	SLFN13	Homo sapiens schlafen family member 13 (SLFN13), mRNA	4.09436	4.07126	4.2428	4.13614	0.093094	0.176859	5.05724	4.62663	4.6676	4.78382	0.237671	0.451524	0.647686	1.56665
7932160	FAM107B	Homo sapiens family with sequence similarity 107, member B, mRNA (cDNA clone IMAGE:6182033), complete cds	8.43489	8.52979	8.73126	8.56532	0.151344	0.287521	9.1046	9.37289	9.16111	9.21286	0.141434	0.268695	0.647546	1.5665
7933872	EGR2	Homo sapiens early growth response 2 (Krox-20 homolog, Drosophila) (EGR2), mRNA	6.86635	6.71747	6.59105	6.72496	0.137801	0.261792	7.36277	7.39751	7.35511	7.3718	0.0225947	0.0429251	0.646841	1.56574
7982792	RAD51	Homo sapiens RAD51 homolog (RecA homolog, E. coli) (S. cerevisiae) (RAD51), transcript variant 1, mRNA	4.54516	4.78306	4.68647	4.67157	0.11965	0.227309	5.45198	5.49765	5.00048	5.3167	0.274807	0.522075	0.645135	1.56389
8135488	LRRN3	Homo sapiens leucine rich repeat neuronal 3 (LRRN3), transcript variant 1, mRNA	4.61666	4.57732	4.99031	4.7281	0.227932	0.433023	5.2694	5.40945	5.43595	5.3716	0.0894925	0.170017	0.643507	1.56212
8125483	TAP2	Homo sapiens transporter 2, ATP-binding cassette, sub-family B (MDR/TAP) (TAP2), transcript variant 1, mRNA	7.61091	7.11599	7.28858	7.33849	0.251209	0.477244	8.09187	8.07173	7.76382	7.9758	0.183863	0.3493	0.63731	1.55543
8096845	EGF	Homo sapiens epidermal growth factor (beta-urogastrone) (EGF), mRNA	4.48415	4.00726	4.51343	4.33495	0.284165	0.539853	4.9091	4.83028	5.17628	4.97189	0.181346	0.344518	0.63694	1.55503
8108708	PCDHB7	Homo sapiens protocadherin beta 7 (PCDHB7), mRNA	5.92427	6.42776	6.47265	6.27489	0.304477	0.578442	6.83056	6.88764	7.01565	6.91128	0.0947817	0.180065	0.636391	1.55444
7955502	SCN8A	Homo sapiens sodium channel, voltage gated, type VIII, alpha subunit (SCN8A), mRNA	6.31808	6.18159	6.38596	6.29521	0.104085	0.197739	6.90564	7.02218	6.86461	6.93081	0.081746	0.1553	0.635595	1.55358
8160803	---	ncrna:misc_RNA chromosome:NCBI36:9:34379943:34380049:-1 gene:ENSG00000207032	3.06001	3.23241	3.68201	3.32481	0.321128	0.610075	4.05593	4.02116	3.80391	3.96033	0.136578	0.25947	0.635525	1.5535
8014233	SLFN11	Homo sapiens schlafen family member 11 (SLFN11), transcript variant 1, mRNA	8.0509	8.07667	8.10074	8.0761	0.0249263	0.0473546	8.67267	8.82897	8.63058	8.71074	0.104534	0.198592	0.634637	1.55255
8180034	TAP2	Homo sapiens transporter 2, ATP-binding cassette, sub-family B (MDR/TAP) (TAP2), transcript variant 1, mRNA	7.63534	7.12575	7.28361	7.34823	0.260871	0.4956	8.12875	8.05697	7.75858	7.98143	0.19631	0.372947	0.633203	1.551
8053278	TMEM166	Homo sapiens transmembrane protein 166 (TMEM166), mRNA	6.16144	6.28871	6.24775	6.23263	0.0649659	0.123421	6.85449	6.86965	6.87232	6.86548	0.00961822	0.0182726	0.632851	1.55063
8154725	---	cdna:Genscan chromosome:NCBI36:9:30717883:30764428:1	7.63708	8.02195	8.04907	7.9027	0.230432	0.437772	8.64845	8.73506	8.21512	8.53288	0.278575	0.529232	0.630176	1.54775
8063458	DOK5	Homo sapiens docking protein 5 (DOK5), mRNA	4.04127	3.76832	4.1469	3.9855	0.195352	0.371127	4.57396	4.58668	4.68617	4.6156	0.0614472	0.116737	0.630104	1.54768
8178841	TAP2	Homo sapiens transporter 2, ATP-binding cassette, sub-family B (MDR/TAP) (TAP2), transcript variant 2, mRNA	7.66865	7.14731	7.25347	7.35648	0.275511	0.523412	8.10975	8.04149	7.80595	7.98573	0.159396	0.302817	0.629255	1.54677
8115366	---	---	1.3923	1.49887	1.23359	1.37492	0.13349	0.253603	1.7383	2.11105	2.16124	2.00353	0.231063	0.438971	0.628608	1.54607
8064904	FERMT1	Homo sapiens fermitin family homolog 1 (Drosophila) (FERMT1), mRNA	4.99615	4.85454	4.94938	4.93336	0.0721471	0.137064	5.63293	5.61249	5.44022	5.56188	0.105857	0.201106	0.628521	1.54598
8105121	GHR	Homo sapiens growth hormone receptor (GHR), mRNA	5.44443	5.45128	5.82373	5.57315	0.217039	0.412328	6.07393	6.27396	6.25453	6.2008	0.110309	0.209563	0.627655	1.54505
8037272	PSG7	Homo sapiens pregnancy specific beta-1-glycoprotein 7 (PSG7), mRNA	5.45123	5.63203	5.48674	5.52334	0.0957903	0.181981	6.10342	6.25646	6.08752	6.14913	0.0932874	0.177226	0.625798	1.54306
8069508	ANKRD20B	Homo sapiens ankyrin repeat domain 20B (ANKRD20B) on chromosome 2	4.48812	4.12734	4.25265	4.28937	0.183173	0.347989	4.85371	4.98186	4.90923	4.91494	0.0642656	0.122091	0.625568	1.54282
8006736	DUSP14	Homo sapiens dual specificity phosphatase 14 (DUSP14), mRNA	7.18652	7.28427	7.21371	7.22817	0.0504534	0.0958507	7.77185	8.07768	7.711	7.85351	0.196509	0.373326	0.625341	1.54258
8104901	IL7R	Homo sapiens interleukin 7 receptor (IL7R), mRNA	7.74223	8.04814	8.12427	7.97155	0.202212	0.384159	8.54392	8.84115	8.40495	8.59668	0.222831	0.423332	0.625132	1.54235
7951159	---	ncrna:rRNA chromosome:NCBI36:11:95847384:95847504:-1 gene:ENSG00000200411	2.86541	2.88312	3.36886	3.03913	0.285694	0.542757	3.65043	3.61521	3.72472	3.66345	0.0559066	0.106211	0.624324	1.54149
7973530	PCK2	Homo sapiens phosphoenolpyruvate carboxykinase 2 (mitochondrial) (PCK2), nuclear gene encoding mitochondrial protein, transcript variant 1, mRNA	6.21103	6.5781	6.52287	6.43734	0.197922	0.376009	7.18222	7.29644	6.69622	7.0583	0.318723	0.605506	0.620959	1.5379
7953936	C12orf59	Homo sapiens chromosome 12 open reading frame 59 (C12orf59), mRNA	7.02867	7.3188	7.53268	7.29338	0.252969	0.480588	7.86384	7.9102	7.95916	7.91107	0.0476645	0.0905523	0.617684	1.53441
8115490	ADAM19	Homo sapiens ADAM metallopeptidase domain 19 (meltrin beta) (ADAM19), transcript variant 2, mRNA	7.13251	7.21653	7.22145	7.19016	0.0499909	0.0949721	7.82637	7.99418	7.60085	7.80713	0.197369	0.374958	0.616968	1.53365
7942941	CCDC81	Homo sapiens coiled-coil domain containing 81 (CCDC81), mRNA	3.95388	4.03515	3.95065	3.97989	0.0478818	0.0909652	4.62427	4.84991	4.3094	4.59453	0.271482	0.515758	0.614633	1.53117
8110932	SEMA5A	Homo sapiens sema domain, seven thrombospondin repeats (type 1 and type 1-like), transmembrane domain (TM) and short cytoplasmic domain, (semaphorin) 5A (SEMA5A), mRNA	8.17768	8.14041	8.16865	8.16225	0.0194393	0.0369306	8.74045	9.0686	8.52031	8.77645	0.275917	0.524182	0.614207	1.53072
8168650	PABPC5	Homo sapiens poly(A) binding protein, cytoplasmic 5 (PABPC5), mRNA	4.70821	4.65813	5.0095	4.79195	0.19006	0.361074	5.29142	5.28356	5.64216	5.40571	0.204806	0.389088	0.613766	1.53025
7962250	CPNE8	Homo sapiens copine VIII (CPNE8), mRNA	3.36091	3.22019	3.34403	3.30838	0.0768353	0.145971	3.85281	3.95641	3.9538	3.921	0.0590771	0.112234	0.612629	1.52904
7902227	GADD45A	Homo sapiens growth arrest and DNA-damage-inducible, alpha (GADD45A), mRNA	8.14241	8.17629	8.12167	8.14679	0.0275751	0.0523869	8.78369	8.81911	8.67407	8.75895	0.0756169	0.143656	0.612166	1.52855
8057797	SDPR	Homo sapiens serum deprivation response (phosphatidylserine binding protein) (SDPR), mRNA	6.64971	6.65937	6.74209	6.68372	0.0507786	0.0964684	7.24743	7.50559	7.12937	7.29413	0.192409	0.365536	0.610405	1.52669
8095680	CXCL8	Homo sapiens interleukin 8 (IL8), mRNA	5.45045	5.44208	5.29996	5.3975	0.0845733	0.160671	5.90571	6.3012	5.81663	6.00785	0.257927	0.490006	0.61035	1.52663
8060344	TRIB3	Homo sapiens tribbles homolog 3 (Drosophila) (TRIB3), mRNA	6.56059	6.43201	6.25997	6.41752	0.150836	0.286557	7.05659	7.32585	6.69785	7.02676	0.315062	0.598551	0.609241	1.52546
7919600	---	ncrna:tRNA_pseudogene chromosome:NCBI36:1:147946834:147946904:-1 gene:ENSG00000208670	5.52786	5.40342	5.61067	5.51398	0.104321	0.198187	6.3546	6.09795	5.91682	6.12312	0.219973	0.417902	0.60914	1.52535
8017262	BRIP1	Homo sapiens BRCA1 interacting protein C-terminal helicase 1 (BRIP1), mRNA	5.60122	5.70684	6.16733	5.82513	0.301019	0.571872	6.4308	6.42999	6.44143	6.43407	0.00638693	0.0121338	0.608942	1.52514
8118571	PSMB9	Homo sapiens proteasome (prosome, macropain) subunit, beta type, 9 (large multifunctional peptidase 2) (PSMB9), transcript variant 1, mRNA	7.16184	7.14792	7.39557	7.23511	0.139138	0.264332	7.88696	7.79649	7.84449	7.84265	0.0452617	0.0859876	0.607535	1.52365
8178211	PSMB9	Homo sapiens proteasome (prosome, macropain) subunit, beta type, 9 (large multifunctional peptidase 2) (PSMB9), transcript variant 1, mRNA	7.16184	7.14792	7.39557	7.23511	0.139138	0.264332	7.88696	7.79649	7.84449	7.84265	0.0452617	0.0859876	0.607535	1.52365
8179495	PSMB9	Homo sapiens proteasome (prosome, macropain) subunit, beta type, 9 (large multifunctional peptidase 2) (PSMB9), transcript variant 1, mRNA	7.16184	7.14792	7.39557	7.23511	0.139138	0.264332	7.88696	7.79649	7.84449	7.84265	0.0452617	0.0859876	0.607535	1.52365
8027584	KCTD15	Homo sapiens potassium channel tetramerisation domain containing 15 (KCTD15), mRNA	7.03145	7.12549	6.76289	6.97328	0.188172	0.357486	7.61384	7.64821	7.47113	7.57773	0.0938993	0.178389	0.604451	1.5204
8108370	EGR1	Homo sapiens early growth response 1 (EGR1), mRNA	9.73676	9.56213	9.59558	9.63149	0.0926885	0.176088	10.1288	10.2974	10.2807	10.2356	0.0929161	0.176521	0.604138	1.52007
7935553	LOXL4	Homo sapiens lysyl oxidase-like 4 (LOXL4), mRNA	6.34041	6.46319	6.21627	6.33996	0.123462	0.234551	6.93152	6.89094	7.00725	6.94323	0.0590345	0.112153	0.603278	1.51916
8123936	NEDD9	Homo sapiens neural precursor cell expressed, developmentally down-regulated 9 (NEDD9), transcript variant 1, mRNA	6.48813	6.65999	6.66573	6.60462	0.10092	0.191727	7.08472	7.31998	7.21812	7.20761	0.117982	0.22414	0.60299	1.51886
8063497	CASS4	Homo sapiens Cas scaffolding protein family member 4 (CASS4), mRNA	7.58331	7.71791	8.03847	7.7799	0.233822	0.444213	8.18462	8.53452	8.42915	8.38276	0.179501	0.341014	0.602864	1.51873
7954090	EMP1	Homo sapiens epithelial membrane protein 1 (EMP1), mRNA	9.20262	9.10958	9.00855	9.10692	0.097063	0.184399	9.71063	9.79097	9.62366	9.70842	0.0836744	0.158963	0.601504	1.5173
7945245	HNT	Homo sapiens neurotrimin (HNT), transcript variant 1, mRNA	7.10432	7.20729	7.28388	7.1985	0.0901041	0.171179	7.90825	7.85742	7.63031	7.79866	0.147993	0.281155	0.600163	1.51589
8120838	TTK	Homo sapiens TTK protein kinase (TTK), mRNA	4.52006	4.73466	5.13366	4.79612	0.311382	0.591559	5.28078	5.58055	5.32288	5.39474	0.162293	0.308322	0.59861	1.51426
8080714	FLNB	Homo sapiens filamin B, beta (actin binding protein 278) (FLNB), mRNA	8.80008	8.8308	8.86962	8.8335	0.0348488	0.0662054	9.40945	9.62524	9.25979	9.43149	0.183717	0.349023	0.597991	1.51361
8122637	SASH1	Homo sapiens SAM and SH3 domain containing 1 (SASH1), mRNA	7.76866	7.79792	7.90133	7.82264	0.0697051	0.132425	8.34011	8.49716	8.42065	8.41931	0.0785352	0.1492	0.59667	1.51222
8068022	MIRN155	Homo sapiens BIC transcript (BIC) on chromosome 21	4.54192	4.77581	4.85153	4.72309	0.161399	0.306623	5.21034	5.51475	5.2337	5.3196	0.169413	0.321849	0.596512	1.51206
8085138	OXTR	Homo sapiens oxytocin receptor (OXTR), mRNA	5.77763	5.86932	5.58168	5.74288	0.146939	0.279154	6.5847	6.35232	6.081	6.33934	0.252103	0.478942	0.596465	1.51201
8171921	DMD	Homo sapiens dystrophin (muscular dystrophy, Duchenne and Becker types) (DMD), transcript variant Dp427c, mRNA	5.09727	5.28645	5.44412	5.27595	0.173668	0.329933	5.93779	5.99568	5.68335	5.87227	0.166156	0.315662	0.596325	1.51186
8162086	AGTPBP1	Homo sapiens ATP/GTP binding protein 1 (AGTPBP1), mRNA	5.5297	5.61645	5.88506	5.67707	0.185271	0.351976	6.20985	6.33173	6.27839	6.27332	0.0610974	0.116072	0.596252	1.51178
8106354	IQGAP2	Homo sapiens IQ motif containing GTPase activating protein 2 (IQGAP2), mRNA	4.52139	4.46862	4.61447	4.53483	0.0738479	0.140295	5.19783	5.23887	4.95161	5.12944	0.155367	0.295164	0.594609	1.51006
7943051	NAALAD2	Homo sapiens N-acetylated alpha-linked acidic dipeptidase 2 (NAALAD2), mRNA	3.57761	3.36734	3.64434	3.52976	0.144567	0.274647	4.10329	4.12288	4.14221	4.12279	0.0194581	0.0369663	0.593033	1.50841
7908924	PRELP	Homo sapiens proline/arginine-rich end leucine-rich repeat protein (PRELP), transcript variant 1, mRNA	6.70502	6.73117	6.78987	6.74202	0.0434504	0.0825465	7.25195	7.42754	7.32498	7.33482	0.0882081	0.167577	0.592804	1.50818
7955637	KRT18	Homo sapiens keratin 18 (KRT18), transcript variant 2, mRNA	8.86031	8.74301	8.81055	8.80462	0.0588728	0.111846	9.54292	9.58384	9.06388	9.39688	0.289113	0.549254	0.592259	1.50761
8100547	---	Homo sapiens cDNA FLJ10288 fis, clone MAMMA1002317	6.07471	5.65995	5.88194	5.8722	0.207552	0.394304	6.35083	6.55269	6.48728	6.4636	0.102992	0.195663	0.591399	1.50671
8059413	DOCK10	Homo sapiens dedicator of cytokinesis 10 (DOCK10), mRNA	6.7338	7.08045	7.13713	6.98379	0.218349	0.414816	7.4044	7.64721	7.67111	7.57424	0.147572	0.280355	0.590447	1.50571
7924977	PGBD5	Homo sapiens piggyBac transposable element derived 5 (PGBD5), mRNA	5.50289	5.36269	5.27916	5.38158	0.113056	0.214781	5.98989	6.02982	5.89421	5.97131	0.0696903	0.132397	0.589721	1.50496
8117583	HIST1H2AI	Homo sapiens histone cluster 1, H2ai (HIST1H2AI), mRNA	6.33482	6.31804	6.19988	6.28425	0.0735408	0.139712	6.7704	7.08644	6.76412	6.87365	0.184306	0.350142	0.589405	1.50463
8168517	LPAR4	Homo sapiens lysophosphatidic acid receptor 4 (LPAR4), mRNA	4.33808	4.68686	4.72277	4.58257	0.212496	0.403698	5.0296	4.99254	5.48674	5.16963	0.275253	0.522922	0.587059	1.50218
8109528	CYFIP2	Homo sapiens cytoplasmic FMR1 interacting protein 2 (CYFIP2), transcript variant 2, mRNA	6.34883	6.3251	6.3589	6.34427	0.0173567	0.0329741	6.97053	7.00622	6.81695	6.93124	0.100566	0.191054	0.586961	1.50208
8155453	LOC100129030/LOC51152	Melanoma antigen gene:ENSG00000203850	4.83979	5.39656	5.16446	5.1336	0.279665	0.531304	5.8837	5.65785	5.61872	5.72009	0.143033	0.271733	0.586488	1.50159
8161375	LOC100129030/LOC51152	Melanoma antigen gene:ENSG00000203850	4.83979	5.39656	5.16446	5.1336	0.279665	0.531304	5.8837	5.65785	5.61872	5.72009	0.143033	0.271733	0.586488	1.50159
7939640	---	---	2.75918	2.52249	2.70706	2.66291	0.124369	0.236274	3.43162	3.10204	3.21239	3.24868	0.16776	0.318709	0.585774	1.50084
8043909	NPAS2	Homo sapiens neuronal PAS domain protein 2 (NPAS2), mRNA	7.27791	7.46097	7.58409	7.44099	0.154067	0.292694	8.06913	8.18753	7.80922	8.02196	0.193517	0.36764	0.580965	1.49585
TetR-IE1+ vs TetR-IE1-
Affymetrix probe set ID	NCBI gene symbol	RNA description	TetR-IE1- #1 RMA log2 signal	TetR-IE1- #2 RMA log2 signal	TetR-IE1- #3 RMA log2 signal	Mean TetR-IE1- log2 signal	STDEV log2 TetR-IE1-	CI (99.9%) log2 TetR-IE1-	TetR-IE1+ 72h #1 RMA log2 signal	TetR-IE1+ 72h #2 RMA log2 signal	TetR-IE1+ 72h #3 RMA log2 signal	Mean TetR-IE1+ 72h log2 signal	STDEV log2 TetR-IE1+ 72h	CI (99.9%) log2 TetR-IE1+ 72h	TetR-IE1+ vs TetR-IE1- 72h log2 ratio	Mean fold change
8101126	CXCL10	Homo sapiens chemokine (C-X-C motif) ligand 10 (CXCL10), mRNA	3.56449	3.74768	3.85256	3.72158	0.145795	0.276979	8.66942	8.77235	7.57964	8.34047	0.660907	1.25558	4.61889	24.5711
8146092	IDO1	Homo sapiens indoleamine-pyrrole 2,3 dioxygenase (INDO), mRNA	3.03332	3.71553	3.70079	3.48321	0.389691	0.74033	7.91072	8.13145	7.41575	7.81931	0.366507	0.696285	4.33609	20.1973
7917561	GBP4	Homo sapiens guanylate binding protein 4 (GBP4), mRNA	4.59402	4.67876	4.33264	4.53514	0.180416	0.342752	8.55036	8.33612	7.97016	8.28555	0.293388	0.557375	3.7504	13.4581
8101131	CXCL11	Homo sapiens chemokine (C-X-C motif) ligand 11 (CXCL11), mRNA	2.8905	3.57099	2.99366	3.15172	0.366749	0.696744	6.74774	7.01691	5.87102	6.54522	0.599186	1.13833	3.39351	10.5086
7934979	ANKRD1	Homo sapiens ankyrin repeat domain 1 (cardiac muscle) (ANKRD1), mRNA	5.35287	5.66181	4.95434	5.32301	0.354679	0.673814	8.86728	8.95188	7.29172	8.37029	0.93503	1.77636	3.04728	8.26652
7917576	GBP5	Guanylate-binding protein 5 gene:ENSG00000154451	3.35082	3.60004	3.65979	3.53688	0.163879	0.311335	6.39301	6.78155	5.83505	6.33654	0.475767	0.903856	2.79965	6.96272
7922337	TNFSF18	Homo sapiens tumor necrosis factor (ligand) superfamily, member 18 (TNFSF18), mRNA [GITRL]	7.05147	7.10349	6.92545	7.0268	0.091548	0.173922	9.32257	9.37744	9.16253	9.28751	0.111661	0.212131	2.26071	4.79227
8154233	CD274	Homo sapiens CD274 molecule (CD274), mRNA	4.28983	4.59705	4.4967	4.46119	0.156657	0.297615	6.66404	6.88727	6.35514	6.63548	0.267214	0.50765	2.17429	4.51363
7902541	IFI44L	Homo sapiens interferon-induced protein 44-like (IFI44L), mRNA	4.41012	4.51404	4.5382	4.48745	0.0680516	0.129284	6.71995	6.59642	6.55489	6.62375	0.0858551	0.163106	2.1363	4.39632
8101118	CXCL9	Homo sapiens chemokine (C-X-C motif) ligand 9 (CXCL9), mRNA	2.51188	3.06024	2.65921	2.74378	0.283795	0.53915	4.7394	5.39373	4.26497	4.79937	0.566767	1.07674	2.05559	4.15713
7917530	GBP2	Homo sapiens mRNA; cDNA DKFZp451C2311 (from clone DKFZp451C2311); complete cds [GBP2]	6.57392	6.49954	6.26422	6.44589	0.16167	0.307138	8.36602	8.43788	8.38497	8.39629	0.0372399	0.0707479	1.9504	3.86482
8116921	EDN1	Homo sapiens endothelin 1 (EDN1), mRNA	5.45528	5.35636	5.16887	5.32684	0.145468	0.276357	7.14956	7.55387	6.84022	7.18122	0.357877	0.67989	1.85438	3.61597
8178193	HLA-DRA	Homo sapiens major histocompatibility complex, class II, DR alpha (HLA-DRA), mRNA	4.13205	4.21522	4.37541	4.24089	0.123696	0.234996	6.13673	6.16783	5.82394	6.04283	0.190207	0.361353	1.80194	3.48689
7917528	---	cdna:pseudogene chromosome:NCBI36:1:89342556:89343038:-1 gene:ENSG00000162644 [between GBP1 and GBP2]	5.5082	5.28137	5.0299	5.27316	0.239258	0.45454	7.15707	7.19437	6.86911	7.07351	0.178003	0.338167	1.80036	3.48306
8021635	SERPINB2	Homo sapiens serpin peptidase inhibitor, clade B (ovalbumin), member 2 (SERPINB2), mRNA	6.81968	7.01885	6.8541	6.89754	0.106452	0.202236	8.93198	9.27493	7.7515	8.6528	0.799167	1.51825	1.75526	3.37587
7987405	RASGRP1	Homo sapiens RAS guanyl releasing protein 1 (calcium and DAG-regulated) (RASGRP1), mRNA	4.10099	4.55277	4.34835	4.33404	0.226229	0.429788	6.18813	6.24492	5.19452	5.87586	0.590739	1.12228	1.54182	2.91161
8118548	HLA-DRA	Homo sapiens major histocompatibility complex, class II, DR alpha (HLA-DRA), mRNA	3.9274	3.67356	3.86923	3.8234	0.132978	0.25263	5.03576	5.5642	5.30996	5.30331	0.264279	0.502074	1.47991	2.78931
8179481	HLA-DRA	Homo sapiens major histocompatibility complex, class II, DR alpha (HLA-DRA), mRNA	3.97398	3.77031	4.04749	3.93059	0.143593	0.272797	5.21804	5.61786	5.31834	5.38474	0.208016	0.395186	1.45415	2.73995
7917516	GBP1	Homo sapiens guanylate binding protein 1, interferon-inducible, 67kDa (GBP1), mRNA	9.78617	9.77002	9.67676	9.74432	0.0590576	0.112197	11.118	11.3251	11.071	11.1713	0.13521	0.256871	1.42702	2.68891
7917532	GBP2	Homo sapiens guanylate binding protein 2, interferon-inducible (GBP2), mRNA	7.12742	7.19489	6.99563	7.10598	0.101345	0.192534	8.47516	8.48484	8.41702	8.45901	0.036681	0.0696861	1.35303	2.55448
7946041	HBD	Homo sapiens hemoglobin, delta (HBD), mRNA	7.62361	7.18949	7.38777	7.40029	0.217328	0.412877	8.96937	9.03384	8.25631	8.75317	0.431503	0.819763	1.35288	2.55422
8150751	FAM150A	Homo sapiens clone DNA172115 RPLK9433 (UNQ9433) mRNA, complete cds	4.82846	5.05285	4.75512	4.87881	0.155119	0.294693	6.31869	6.56218	5.79366	6.22484	0.392764	0.746167	1.34603	2.54212
7922343	TNFSF4	Homo sapiens tumor necrosis factor (ligand) superfamily, member 4 (tax-transcriptionally activated glycoprotein 1, 34kDa) (TNFSF4), mRNA	8.12654	8.14761	8.07097	8.11504	0.0395902	0.0752129	9.50614	9.64381	9.22526	9.4584	0.213321	0.405265	1.34336	2.53742
8114010	IRF1	Homo sapiens interferon regulatory factor 1 (IRF1), mRNA	7.72757	7.51515	7.38042	7.54105	0.175013	0.332488	8.6255	9.0825	8.81058	8.83953	0.229873	0.436709	1.29848	2.4597
8084880	HES1	Homo sapiens hairy and enhancer of split 1, (Drosophila) (HES1), mRNA	6.584	6.5863	6.6386	6.60297	0.0308831	0.0586714	7.79857	7.72885	7.74058	7.756	0.0373316	0.070922	1.15304	2.22381
7919800	CTSS	Homo sapiens cathepsin S (CTSS), mRNA	4.37222	4.40483	4.31406	4.3637	0.0459802	0.0873525	5.31718	5.52918	5.68501	5.51046	0.184632	0.350762	1.14676	2.21416
8006445	CCL11	Homo sapiens chemokine (C-C motif) ligand 11 (CCL11), mRNA [eotaxin-1]	5.60646	5.80259	5.74554	5.7182	0.100882	0.191655	6.58207	7.00049	6.88551	6.82269	0.216168	0.410673	1.10449	2.15023
8028744	LOC400696	Homo sapiens eosinophil lysophospholipase-like, mRNA (cDNA clone MGC:158952 IMAGE:40108149), complete cds	3.74161	4.20817	3.63365	3.86114	0.305341	0.580084	5.19722	5.01437	4.67886	4.96348	0.262898	0.499451	1.10234	2.14703
8125512	TAP1	Homo sapiens transporter 1, ATP-binding cassette, sub-family B (MDR/TAP) (TAP1), mRNA	8.8266	8.67201	8.69514	8.73125	0.0833777	0.1584	9.8559	9.96092	9.64371	9.82017	0.161595	0.306996	1.08892	2.12715
8178867	TAP1	Homo sapiens transporter 1, ATP-binding cassette, sub-family B (MDR/TAP) (TAP1), mRNA	8.8266	8.67201	8.69514	8.73125	0.0833777	0.1584	9.8559	9.96092	9.64371	9.82017	0.161595	0.306996	1.08892	2.12715
8180061	TAP1	Homo sapiens transporter 1, ATP-binding cassette, sub-family B (MDR/TAP) (TAP1), mRNA	8.8266	8.67201	8.69514	8.73125	0.0833777	0.1584	9.8559	9.96092	9.64371	9.82017	0.161595	0.306996	1.08892	2.12715
7961142	OLR1	Homo sapiens oxidized low density lipoprotein (lectin-like) receptor 1 (OLR1), mRNA	7.50248	7.51079	7.30485	7.43937	0.116575	0.221468	8.31306	8.95745	8.28435	8.51829	0.380601	0.723061	1.07892	2.11245
7929052	IFIT3	Homo sapiens interferon-induced protein with tetratricopeptide repeats 3 (IFIT3), mRNA	5.77595	5.69096	5.51735	5.66142	0.131808	0.250407	6.60901	6.96486	6.63119	6.73502	0.199353	0.378728	1.0736	2.10468
7946048	HBG1	Homo sapiens hemoglobin, gamma A (HBG1), mRNA	6.12977	6.07925	5.98913	6.06605	0.0712446	0.13535	7.01211	7.4014	6.98292	7.13214	0.233638	0.443863	1.06609	2.09375
7946054	HBG1	Homo sapiens hemoglobin, gamma A (HBG1), mRNA	6.12977	6.07925	5.98913	6.06605	0.0712446	0.13535	7.01211	7.4014	6.98292	7.13214	0.233638	0.443863	1.06609	2.09375
7932082	CCDC3	Homo sapiens coiled-coil domain containing 3 (CCDC3), mRNA	6.83278	6.8211	6.72544	6.79311	0.058894	0.111886	7.93212	8.09837	7.50365	7.84472	0.306842	0.582934	1.05161	2.07284
7909503	SERTAD4	Homo sapiens SERTA domain containing 4 (SERTAD4), mRNA	4.8613	5.03626	4.75913	4.88556	0.140149	0.266253	5.81372	6.25473	5.68257	5.91701	0.299739	0.569439	1.03145	2.04407
7923034	B3GALT2	Homo sapiens UDP-Gal:betaGlcNAc beta 1,3-galactosyltransferase, polypeptide 2 (B3GALT2), mRNA	5.52785	5.68821	5.44937	5.55514	0.121735	0.231271	6.60991	6.99754	6.15022	6.58589	0.424171	0.805835	1.03075	2.04308
7929047	IFIT2	Homo sapiens interferon-induced protein with tetratricopeptide repeats 2 (IFIT2), mRNA	6.27511	6.40141	6.33944	6.33865	0.0631521	0.119976	7.28501	7.53257	7.2746	7.36406	0.146026	0.277418	1.02541	2.03554
7971296	EPSTI1	Homo sapiens epithelial stromal interaction 1 (breast) (EPSTI1), transcript variant 1, mRNA	4.14891	4.13676	3.99532	4.09366	0.0853825	0.162208	5.12179	5.33187	4.79258	5.08208	0.271828	0.516415	0.988415	1.984
8135218	LRRC17	Homo sapiens leucine rich repeat containing 17 (LRRC17), transcript variant 2, mRNA	9.63507	9.76462	9.72106	9.70692	0.0659232	0.12524	10.7552	10.7653	10.5525	10.691	0.120043	0.228056	0.984053	1.97801
8026971	IFI30	Homo sapiens interferon, gamma-inducible protein 30 (IFI30), mRNA	6.80771	6.41821	6.73675	6.65423	0.207451	0.394112	7.77005	7.68749	7.44752	7.63502	0.167547	0.318303	0.980795	1.97355
8131803	IL6	Homo sapiens interleukin 6 (interferon, beta 2) (IL6), mRNA	7.61321	7.2484	7.25946	7.37369	0.207502	0.39421	8.30028	8.70733	7.94183	8.31648	0.383007	0.727631	0.942795	1.92225
8173600	NAP1L2	Homo sapiens nucleosome assembly protein 1-like 2 (NAP1L2), mRNA	3.68218	3.51473	3.66582	3.62091	0.0923148	0.175378	4.28146	4.62097	4.77445	4.55896	0.252279	0.479276	0.938051	1.91594
8004184	XAF1	Homo sapiens XIAP associated factor 1 (XAF1), transcript variant 1, mRNA	5.84035	5.83429	5.73904	5.80456	0.0568242	0.107954	6.94857	6.69222	6.55187	6.73089	0.201157	0.382156	0.926328	1.90043
8066925	PTGIS	Homo sapiens prostaglandin I2 (prostacyclin) synthase (PTGIS), mRNA	5.45547	5.5261	5.5192	5.50026	0.0389408	0.0739793	6.40168	6.78914	6.08502	6.42528	0.352653	0.669964	0.925026	1.89872
8115147	CD74	Homo sapiens CD74 molecule, major histocompatibility complex, class II invariant chain (CD74), transcript variant 1, mRNA	5.60621	5.5912	5.62664	5.60802	0.0177845	0.0337867	6.47586	6.85072	6.24567	6.52408	0.305395	0.580185	0.916066	1.88696
7949340	BATF2	Homo sapiens basic leucine zipper transcription factor, ATF-like 2 (BATF2), mRNA	5.9478	5.81461	5.69122	5.81788	0.128324	0.243788	7.10414	6.65087	6.4268	6.72727	0.345071	0.655561	0.909392	1.87825
8166079	EGFL6	Homo sapiens EGF-like-domain, multiple 6 (EGFL6), mRNA	5.71831	5.53839	5.61087	5.62252	0.0905224	0.171973	6.74419	6.45938	6.37612	6.52656	0.193013	0.366684	0.904041	1.8713
8114572	HBEGF	Homo sapiens heparin-binding EGF-like growth factor (HBEGF), mRNA	5.99435	6.18537	6.185	6.12157	0.110174	0.209306	6.98546	7.0785	7.01027	7.02474	0.0481788	0.0915294	0.903172	1.87017
8057744	STAT1	Homo sapiens signal transducer and activator of transcription 1, 91kDa (STAT1), transcript variant alpha, mRNA	10.9109	10.9387	10.8032	10.8843	0.071557	0.135943	11.7616	11.8081	11.7784	11.7827	0.0235591	0.0447572	0.898443	1.86405
8125436	HLA-DRB5	Homo sapiens major histocompatibility complex, class II, DR beta 5 (HLA-DRB5), mRNA	3.9074	3.68122	3.92794	3.83885	0.136902	0.260085	4.84083	4.8845	4.46918	4.73151	0.228226	0.43358	0.892653	1.85659
8128316	GPR63	Homo sapiens G protein-coupled receptor 63 (GPR63), mRNA	5.1158	4.65703	4.36626	4.71303	0.377893	0.717916	5.80664	5.67194	5.31129	5.59662	0.256121	0.486576	0.883594	1.84497
8125556	HLA-DPA1	Homo sapiens major histocompatibility complex, class II, DP alpha 1 (HLA-DPA1), mRNA	5.24797	5.20364	5.42726	5.29296	0.118405	0.224945	6.15608	6.35999	6.01182	6.17596	0.174935	0.332339	0.883003	1.84421
8178891	HLA-DPA1	Homo sapiens major histocompatibility complex, class II, DP alpha 1 (HLA-DPA1), mRNA	5.24797	5.20364	5.42726	5.29296	0.118405	0.224945	6.15608	6.35999	6.01182	6.17596	0.174935	0.332339	0.883003	1.84421
8140971	SAMD9L	Homo sapiens sterile alpha motif domain containing 9-like (SAMD9L), mRNA	7.05372	6.97693	6.9342	6.98829	0.0605607	0.115052	7.846	8.03872	7.68816	7.85763	0.175569	0.333544	0.869344	1.82683
7938485	MICAL2	Homo sapiens microtubule associated monoxygenase, calponin and LIM domain containing 2 (MICAL2), mRNA	8.66514	8.6266	8.51747	8.60307	0.0765941	0.145512	9.49709	9.70337	9.20801	9.46949	0.248827	0.472719	0.866421	1.82313
8129562	CTGF	Homo sapiens connective tissue growth factor (CTGF), mRNA	10.133	10.1486	10.0662	10.1159	0.0437711	0.0831557	10.9482	11.1771	10.8	10.9751	0.189972	0.360907	0.85919	1.81402
8035304	BST2	Homo sapiens bone marrow stromal cell antigen 2 (BST2), mRNA	4.74078	4.61333	4.69588	4.68333	0.0646454	0.122812	5.51189	5.62364	5.48769	5.54107	0.0725235	0.137779	0.857745	1.8122
7909789	TGFB2	Homo sapiens transforming growth factor, beta 2 (TGFB2), mRNA	8.39276	8.42761	8.39973	8.4067	0.0184403	0.0350327	9.2843	9.44914	9.03679	9.25674	0.207553	0.394306	0.850038	1.80255
8099850	TMEM156	Homo sapiens transmembrane protein 156 (TMEM156), mRNA	5.91463	5.71107	5.51973	5.71514	0.197482	0.375173	6.5834	6.72569	6.38326	6.56412	0.172025	0.326811	0.848977	1.80122
8117589	HIST1H3H	Homo sapiens histone cluster 1, H3h (HIST1H3H), mRNA	5.78435	5.88634	5.55896	5.74321	0.167523	0.318259	6.39865	6.79692	6.55714	6.58423	0.200513	0.380933	0.84102	1.79132
8031029	---	MI0003158 Homo sapiens miR-520c stem-loop	1.7434	2.01692	1.43048	1.73027	0.29344	0.557474	2.16826	2.92243	2.61414	2.56828	0.379167	0.720337	0.838007	1.78758
8154245	PDCD1LG2	Homo sapiens programmed cell death 1 ligand 2 (PDCD1LG2), mRNA	7.86582	8.06857	7.80448	7.91295	0.138213	0.262575	8.91701	9.05353	8.26601	8.74552	0.420837	0.7995	0.832564	1.78085
7917357	---	ncrna:misc_RNA chromosome:NCBI36:1:85673448:85673555:-1 gene:ENSG00000199459	2.49439	2.64344	2.71443	2.61742	0.112308	0.21336	3.38091	3.56293	3.39172	3.44519	0.102111	0.19399	0.827769	1.77494
7906919	RGS4	Homo sapiens regulator of G-protein signaling 4 (RGS4), transcript variant 1, mRNA	6.70174	6.83812	6.77974	6.7732	0.0684283	0.129999	7.51514	7.9222	7.34844	7.59526	0.295148	0.560719	0.822061	1.76793
8025601	ICAM1	Homo sapiens intercellular adhesion molecule 1 (CD54), human rhinovirus receptor (ICAM1), mRNA	7.45663	7.38974	7.25343	7.3666	0.103558	0.196738	8.18761	8.54542	7.82976	8.1876	0.357834	0.679807	0.820995	1.76662
7940147	FAM111B	Homo sapiens cancer associated nucleoprotein mRNA, complete cds	5.11344	5.47652	5.26554	5.28517	0.182335	0.346398	5.92289	6.42453	5.9551	6.10084	0.280788	0.533437	0.815674	1.76012
7971077	POSTN	Homo sapiens periostin, osteoblast specific factor (POSTN), mRNA	11.2698	11.3725	11.3866	11.343	0.0637758	0.12116	12.131	12.2464	12.0847	12.154	0.0832785	0.158211	0.81104	1.75448
8100547	---	Homo sapiens cDNA FLJ10288 fis, clone MAMMA1002317	5.88547	5.61054	5.49221	5.66274	0.201764	0.383308	6.35083	6.55269	6.48728	6.4636	0.102992	0.195663	0.800864	1.74214
7958913	OAS2	Homo sapiens 2'-5'-oligoadenylate synthetase 2, 69/71kDa (OAS2), transcript variant 2, mRNA	4.53149	4.41353	4.38817	4.4444	0.0764863	0.145308	5.07918	5.51317	5.13339	5.24191	0.236476	0.449254	0.797518	1.73811
8180100	HLA-DPA1	Homo sapiens major histocompatibility complex, class II, DP alpha 1 (HLA-DPA1), mRNA	6.00745	5.98081	6.04268	6.01031	0.0310367	0.0589631	6.71994	7.05056	6.65218	6.80756	0.21315	0.404939	0.797245	1.73778
8094301	SLIT2	Homo sapiens slit homolog 2 (Drosophila) (SLIT2), mRNA	6.38338	6.72076	6.62483	6.57632	0.17384	0.33026	7.49468	7.53711	7.08554	7.37244	0.249372	0.473754	0.79612	1.73642
8108370	EGR1	Homo sapiens early growth response 1 (EGR1), mRNA	9.54094	9.43021	9.36159	9.44425	0.0904948	0.171921	10.1288	10.2974	10.2807	10.2356	0.0929161	0.176521	0.791378	1.73073
8098611	TLR3	Homo sapiens toll-like receptor 3 (TLR3), mRNA	6.29568	6.55443	6.44013	6.43008	0.129666	0.246338	7.242	7.2031	7.19063	7.21191	0.0267958	0.0509064	0.781831	1.71931
8097080	SYNPO2	Homo sapiens synaptopodin 2 (SYNPO2), mRNA	5.57753	5.3925	5.09534	5.35512	0.243258	0.462138	6.11126	6.39784	5.89373	6.13428	0.252844	0.480349	0.779153	1.71612
7985493	TM6SF1	Homo sapiens transmembrane 6 superfamily member 1 (TM6SF1), mRNA	5.93269	6.23867	5.97395	6.04844	0.166032	0.315426	7.02726	6.99398	6.45877	6.82667	0.319046	0.60612	0.778234	1.71503
8148029	COLEC10	Homo sapiens collectin sub-family member 10 (C-type lectin) (COLEC10), mRNA	10.6478	10.5772	10.4899	10.5716	0.0791232	0.150317	11.2644	11.4474	11.3373	11.3497	0.0920863	0.174944	0.77806	1.71482
8021946	COLEC12	Homo sapiens collectin sub-family member 12 (COLEC12), mRNA	7.54156	7.56167	7.60733	7.57019	0.0337033	0.0640291	8.23912	8.21425	8.58219	8.34519	0.205628	0.390649	0.775	1.71119
7954293	PDE3A	Homo sapiens phosphodiesterase 3A, cGMP-inhibited (PDE3A), mRNA	5.83321	6.0561	5.72942	5.87291	0.16692	0.317113	6.55975	6.6536	6.69938	6.63757	0.0711792	0.135225	0.764664	1.69897
7917514	GBP3	ncrna:misc_RNA chromosome:NCBI36:1:89258519:89258636:-1 gene:ENSG00000202385 [GBP3]	4.62396	4.9243	4.57465	4.70764	0.189245	0.359526	5.41973	5.49701	5.48013	5.46562	0.0406273	0.0771832	0.757985	1.69113
8042788	ACTG2	Homo sapiens actin, gamma 2, smooth muscle, enteric (ACTG2), mRNA	10.7169	10.7268	10.4878	10.6438	0.135238	0.256923	11.4735	11.683	11.0472	11.4012	0.324	0.615531	0.757403	1.69045
7902687	CYR61	Homo sapiens cysteine-rich, angiogenic inducer, 61 (CYR61), mRNA	9.68048	9.62635	9.45412	9.58698	0.118203	0.224561	10.4512	10.4048	10.1657	10.3406	0.153173	0.290995	0.753582	1.68597
8170420	MAMLD1	Homo sapiens mastermind-like domain containing 1 (MAMLD1), mRNA	7.44267	7.5308	7.42675	7.46674	0.0560471	0.106478	8.14951	8.41876	8.08936	8.21921	0.175411	0.333244	0.75247	1.68468
7987145	FMN1	Homo sapiens formin 1 (FMN1), mRNA	6.31623	6.20754	6.16636	6.23005	0.0774275	0.147096	6.94065	7.25957	6.70814	6.96945	0.276841	0.525939	0.739409	1.66949
8118571	PSMB9	Homo sapiens proteasome (prosome, macropain) subunit, beta type, 9 (large multifunctional peptidase 2) (PSMB9), transcript variant 1, mRNA	7.08294	7.06192	7.17228	7.10571	0.0585964	0.111321	7.88696	7.79649	7.84449	7.84265	0.0452617	0.0859876	0.736935	1.66663
8178211	PSMB9	Homo sapiens proteasome (prosome, macropain) subunit, beta type, 9 (large multifunctional peptidase 2) (PSMB9), transcript variant 1, mRNA	7.08294	7.06192	7.17228	7.10571	0.0585964	0.111321	7.88696	7.79649	7.84449	7.84265	0.0452617	0.0859876	0.736935	1.66663
8179495	PSMB9	Homo sapiens proteasome (prosome, macropain) subunit, beta type, 9 (large multifunctional peptidase 2) (PSMB9), transcript variant 1, mRNA	7.08294	7.06192	7.17228	7.10571	0.0585964	0.111321	7.88696	7.79649	7.84449	7.84265	0.0452617	0.0859876	0.736935	1.66663
8113666	SEMA6A	Homo sapiens sema domain, transmembrane domain (TM), and cytoplasmic domain, (semaphorin) 6A (SEMA6A), mRNA	6.80415	7.19885	6.71498	6.90599	0.257511	0.489217	7.67699	7.83494	7.41498	7.6423	0.212115	0.402973	0.736309	1.66591
8102831	OSAP	Homo sapiens ovary-specific acidic protein (OSAP), mRNA	7.56025	7.52107	7.55557	7.54563	0.0214004	0.0406563	8.36893	8.46249	8.00186	8.27776	0.243472	0.462544	0.732133	1.66109
8115831	DUSP1	Homo sapiens dual specificity phosphatase 1 (DUSP1), mRNA	9.20426	9.28323	9.26931	9.25227	0.0421522	0.0800803	9.89288	10.1567	9.89929	9.98295	0.150502	0.285922	0.730686	1.65943
7952884	B3GAT1	Homo sapiens beta-1,3-glucuronyltransferase 1 (glucuronosyltransferase P) (B3GAT1), transcript variant 2, mRNA	5.84976	5.73208	5.83637	5.80607	0.0644258	0.122395	6.70029	6.5525	6.35601	6.53627	0.172711	0.328114	0.730195	1.65886
8104901	IL7R	Homo sapiens interleukin 7 receptor (IL7R), mRNA	7.98596	7.8679	7.74941	7.86776	0.118275	0.224696	8.54392	8.84115	8.40495	8.59668	0.222831	0.423332	0.728922	1.6574
7991501	---	ncrna:misc_RNA chromosome:NCBI36:15:98039516:98039605:-1 gene:ENSG00000201724	1.56536	1.75328	1.37598	1.56487	0.188647	0.358389	2.49281	2.45056	1.92097	2.28811	0.318653	0.605373	0.723241	1.65089
8136200	CPA4	Homo sapiens carboxypeptidase A4 (CPA4), mRNA	6.24456	6.32784	6.41495	6.32912	0.0851987	0.161859	7.09387	7.21388	6.84264	7.05013	0.189447	0.359908	0.721012	1.64834
8014257	SLFN12L	Schlafen family member 12-like gene:ENSG00000205045	5.7352	5.75654	6.10523	5.86565	0.207751	0.394683	6.38185	6.71806	6.65073	6.58355	0.177893	0.337959	0.717892	1.64478
8156783	COL15A1	Homo sapiens collagen, type XV, alpha 1 (COL15A1), mRNA	8.94953	8.95635	8.80877	8.90489	0.0833075	0.158267	9.60649	9.82995	9.42553	9.62066	0.20258	0.384858	0.715771	1.64236
8129677	SGK1	Homo sapiens serum/glucocorticoid regulated kinase 1 (SGK1), mRNA	6.92154	7.11277	7.03997	7.02476	0.0965177	0.183363	7.75384	7.73682	7.72849	7.73972	0.0129177	0.0245408	0.714955	1.64143
8006433	CCL2	Homo sapiens chemokine (C-C motif) ligand 2 (CCL2), mRNA	10.2293	10.1877	10.1177	10.1782	0.0563736	0.107098	10.701	11.0856	10.8729	10.8865	0.19265	0.365994	0.708303	1.63388
8047778	SNORD51	Homo sapiens small nucleolar RNA, C/D box 51 (SNORD51) on chromosome 2	3.65701	3.70243	3.69023	3.68323	0.0235045	0.0446535	4.58969	4.26366	4.31075	4.38803	0.176218	0.334777	0.704807	1.62993
8149248	LRLE1	Homo sapiens liver-related low express protein 1 (LRLE1) mRNA, complete cds	4.30377	4.4697	4.22992	4.33446	0.122804	0.233301	4.96222	5.08397	5.06522	5.03714	0.0655516	0.124534	0.702672	1.62752
8094184	C1QTNF7	Homo sapiens C1q and tumor necrosis factor related protein 7 (C1QTNF7), mRNA	6.14276	6.37208	6.3732	6.29601	0.132721	0.252142	6.80195	7.12563	7.05607	6.99455	0.170383	0.323692	0.698536	1.62286
8154295	IL33	Homo sapiens interleukin 33 (IL33), mRNA	2.8588	2.87168	2.88249	2.87099	0.011859	0.0225296	3.79339	3.30939	3.59894	3.56724	0.243557	0.462706	0.696253	1.62029
7904429	LOC128102	Similar to 3 beta-hydroxysteroid dehydrogenase gene:ENSG00000203855	4.1727	4.08592	4.58497	4.2812	0.266626	0.506533	5.10494	4.94373	4.88326	4.97731	0.114591	0.217698	0.696113	1.62013
8007071	CDC6	Homo sapiens cell division cycle 6 homolog (S. cerevisiae) (CDC6), mRNA	6.39325	6.61188	6.52929	6.51147	0.110399	0.209734	7.21694	7.25227	7.14981	7.20634	0.0520455	0.0988753	0.694865	1.61873
8111255	CDH10	Homo sapiens cadherin 10, type 2 (T2-cadherin) (CDH10), mRNA	3.33304	3.48948	3.73	3.5175	0.199959	0.379879	4.28764	4.38684	3.96013	4.21154	0.223305	0.424232	0.694033	1.6178
7962341	---	ncrna:snoRNA chromosome:NCBI36:12:38499819:38499952:-1 gene:ENSG00000199571	2.65759	3.0473	2.92919	2.87803	0.199829	0.379633	3.65081	3.31157	3.74096	3.56778	0.226417	0.430143	0.689753	1.61301
8068180	HUNK	Homo sapiens hormonally upregulated Neu-associated kinase (HUNK), mRNA	6.62374	6.63471	6.63804	6.63216	0.00748378	0.0142176	7.1684	7.31226	7.48416	7.32161	0.158084	0.300326	0.689444	1.61266
8063497	CASS4	Homo sapiens Cas scaffolding protein family member 4 (CASS4), mRNA	7.74804	7.8016	7.54217	7.69727	0.136965	0.260204	8.18462	8.53452	8.42915	8.38276	0.179501	0.341014	0.685493	1.60825
7997735	FOXL1	Homo sapiens forkhead box L1 (FOXL1), mRNA	7.6572	7.66648	7.65627	7.65998	0.00564669	0.0107275	8.15508	8.44814	8.42663	8.34329	0.163343	0.310317	0.683301	1.60581
8096116	AGPAT9	Homo sapiens 1-acylglycerol-3-phosphate O-acyltransferase 9 (AGPAT9), mRNA	5.27462	5.55797	5.36246	5.39835	0.145044	0.275552	6.00522	5.90412	6.3343	6.08121	0.224929	0.427317	0.68286	1.60532
8124448	HIST1H4H	Homo sapiens histone cluster 1, H4h (HIST1H4H), mRNA	8.11516	8.20916	8.11032	8.14488	0.0557219	0.10586	8.743	8.85107	8.8826	8.82556	0.0732117	0.139087	0.680677	1.60289
8099132	CYTL1	Homo sapiens cytokine-like 1 (CYTL1), mRNA	9.12616	9.20013	9.18714	9.17114	0.0394976	0.075037	9.72499	9.9665	9.85699	9.8495	0.120929	0.22974	0.678355	1.60031
7984524	PAQR5	Homo sapiens progestin and adipoQ receptor family member V (PAQR5), transcript variant 1, mRNA	6.70719	6.77421	6.55025	6.67721	0.11495	0.218381	7.29059	7.3666	7.40568	7.35429	0.0585223	0.11118	0.677075	1.5989
8081657	CD200	Homo sapiens CD200 molecule (CD200), transcript variant 2, mRNA	4.56066	4.95779	5.06343	4.86063	0.265095	0.503624	5.68532	5.66102	5.25393	5.53342	0.242351	0.460415	0.672794	1.59416
7917347	DDAH1	Homo sapiens dimethylarginine dimethylaminohydrolase 1 (DDAH1), mRNA	10.2561	10.3472	10.2752	10.2928	0.0480431	0.0912716	11.1515	11.1123	10.6227	10.9622	0.29466	0.559791	0.66933	1.59033
8122807	AKAP12	Homo sapiens A kinase (PRKA) anchor protein (gravin) 12 (AKAP12), transcript variant 1, mRNA	8.4325	8.49861	8.41929	8.45013	0.0425005	0.0807418	9.07897	9.216	9.0601	9.11836	0.0850901	0.161653	0.668223	1.58911
7917503	GBP3	Homo sapiens guanylate binding protein 3 (GBP3), mRNA	8.7388	8.52919	8.54794	8.60531	0.115987	0.22035	9.15871	9.43987	9.2216	9.27339	0.147559	0.280331	0.668086	1.58896
7933872	EGR2	Homo sapiens early growth response 2 (Krox-20 homolog, Drosophila) (EGR2), mRNA	6.75258	6.63162	6.76515	6.71645	0.0737368	0.140084	7.36277	7.39751	7.35511	7.3718	0.0225947	0.0429251	0.655347	1.575
8171427	FIGF	Homo sapiens c-fos induced growth factor (vascular endothelial growth factor D) (FIGF), mRNA	3.67484	4.08318	4.03617	3.9314	0.223424	0.424458	4.39568	4.47126	4.89105	4.586	0.26687	0.506996	0.654597	1.57418
8144802	PDGFRL	Homo sapiens platelet-derived growth factor receptor-like (PDGFRL), mRNA	8.49913	8.47086	8.33461	8.43487	0.0879721	0.167128	8.85293	9.2363	9.16438	9.08454	0.203772	0.387124	0.649668	1.56881
8163618	TNFSF15	Homo sapiens tumor necrosis factor (ligand) superfamily, member 15 (TNFSF15), mRNA	6.26318	6.43868	6.19919	6.30035	0.123995	0.235564	6.99829	6.97698	6.87079	6.94869	0.0682995	0.129754	0.648336	1.56736
8077499	LOH3CR2A	Homo sapiens NAG-7 protein (NAG-7) mRNA, complete cds	5.50709	5.52025	5.38037	5.46924	0.0772389	0.146738	6.10868	6.08804	6.1508	6.11584	0.0319862	0.060767	0.646599	1.56547
8067167	AURKA	Homo sapiens aurora kinase A (AURKA), transcript variant 1, mRNA	7.6863	7.66236	7.48869	7.61245	0.107844	0.20488	8.28846	8.16271	8.32512	8.25876	0.0851811	0.161826	0.646309	1.56516
7909568	DTL	Homo sapiens denticleless homolog (Drosophila) (DTL), mRNA	6.08638	6.64156	6.37885	6.36893	0.277722	0.527613	6.87991	7.0728	7.0843	7.01234	0.114828	0.218148	0.643408	1.56202
8047926	MAP2	Homo sapiens microtubule-associated protein 2 (MAP2), transcript variant 1, mRNA	5.23894	4.97081	4.8393	5.01635	0.203674	0.386937	5.65206	5.62318	5.69739	5.65754	0.0374077	0.0710666	0.641193	1.55962
8145570	ESCO2	Homo sapiens establishment of cohesion 1 homolog 2 (S. cerevisiae) (ESCO2), mRNA	4.37804	4.80821	4.61076	4.599	0.215328	0.409077	5.10999	5.39457	5.21312	5.23923	0.144076	0.273713	0.640223	1.55857
7912157	ERRFI1	Homo sapiens ERBB receptor feedback inhibitor 1 (ERRFI1), mRNA	9.70602	9.69315	9.50496	9.63471	0.112549	0.213819	10.2005	10.4617	10.1609	10.2744	0.163427	0.310476	0.639683	1.55799
8123936	NEDD9	Homo sapiens neural precursor cell expressed, developmentally down-regulated 9 (NEDD9), transcript variant 1, mRNA	6.61393	6.5431	6.55002	6.56902	0.0390489	0.0741845	7.08472	7.31998	7.21812	7.20761	0.117982	0.22414	0.63859	1.55681
8082100	PARP14	Homo sapiens poly (ADP-ribose) polymerase family, member 14 (PARP14), mRNA	8.79871	8.59022	8.67158	8.68684	0.105078	0.199626	9.2731	9.37164	9.32105	9.32193	0.0492759	0.0936137	0.635096	1.55304
7942941	CCDC81	Homo sapiens coiled-coil domain containing 81 (CCDC81), mRNA	3.91981	3.97799	3.98403	3.96061	0.0354604	0.0673673	4.62427	4.84991	4.3094	4.59453	0.271482	0.515758	0.633915	1.55177
8027247	ZNF93	Homo sapiens zinc finger protein 93 (ZNF93), mRNA	5.84553	5.76881	5.3756	5.66331	0.2521	0.478936	6.14403	6.59659	6.14226	6.2943	0.261799	0.497362	0.630983	1.54862
7982792	RAD51	Homo sapiens RAD51 homolog (RecA homolog, E. coli) (S. cerevisiae) (RAD51), transcript variant 1, mRNA	4.76105	4.90531	4.39932	4.68856	0.26067	0.495218	5.45198	5.49765	5.00048	5.3167	0.274807	0.522075	0.628141	1.54557
8064904	FERMT1	Homo sapiens fermitin family homolog 1 (Drosophila) (FERMT1), mRNA	4.95556	4.94181	4.91361	4.93699	0.0213856	0.040628	5.63293	5.61249	5.44022	5.56188	0.105857	0.201106	0.624885	1.54209
8095868	UNQ3028	Homo sapiens clone DNA129794 TSSP3028 (UNQ3028) mRNA, complete cds	6.4248	6.04899	6.33061	6.26813	0.195539	0.371483	6.79285	6.93087	6.95277	6.89216	0.0867025	0.164716	0.624029	1.54117
7932160	FAM107B	Homo sapiens family with sequence similarity 107, member B, mRNA (cDNA clone IMAGE:6182033), complete cds	8.54273	8.66309	8.57487	8.59356	0.0623196	0.118394	9.1046	9.37289	9.16111	9.21286	0.141434	0.268695	0.619299	1.53613
8065163	---	ncrna:misc_RNA chromosome:NCBI36:20:17780433:17780523:-1 gene:ENSG00000201488	1.25558	1.47043	1.57995	1.43532	0.165014	0.313492	1.94598	2.24849	1.96687	2.05378	0.16895	0.320968	0.618459	1.53523
8133372	ELN	Homo sapiens elastin (supravalvular aortic stenosis, Williams-Beuren syndrome) (ELN), transcript variant 1, mRNA	7.64465	7.73203	7.59198	7.65622	0.0707388	0.134389	8.55661	8.29327	7.96917	8.27302	0.294247	0.559006	0.616795	1.53346
7936439	AFAP1L2	Homo sapiens actin filament associated protein 1-like 2 (AFAP1L2), transcript variant 1, mRNA	5.21434	5.34902	5.57406	5.37914	0.181745	0.345276	5.82317	6.29512	5.86575	5.99468	0.261061	0.49596	0.615542	1.53213
7965918	NT5DC3	Homo sapiens 5'-nucleotidase domain containing 3 (NT5DC3), transcript variant 2, mRNA	6.139	5.94046	5.95565	6.01171	0.110503	0.209933	6.54395	6.70183	6.63135	6.62571	0.0790876	0.150249	0.614006	1.5305
7984079	TPM1	Homo sapiens tropomyosin 1 (alpha) (TPM1), transcript variant 5, mRNA	9.59339	9.74228	9.56451	9.63339	0.0953989	0.181238	10.3024	10.4407	9.99616	10.2464	0.22751	0.432221	0.613035	1.52947
8059838	HJURP	Homo sapiens Holliday junction recognition protein (HJURP), mRNA	6.40003	6.53899	6.45383	6.46428	0.070066	0.13311	7.18782	7.1509	6.88835	7.07569	0.163287	0.310211	0.611407	1.52775
8149250	PRAGMIN	Homo sapiens homolog of rat pragma of Rnd2 (PRAGMIN), mRNA	7.45491	7.36695	7.27524	7.3657	0.0898405	0.170678	7.87888	8.18574	7.86221	7.97561	0.182171	0.346087	0.609909	1.52616
8117583	HIST1H2AI	Homo sapiens histone cluster 1, H2ai (HIST1H2AI), mRNA	6.26917	6.37279	6.15791	6.26662	0.107465	0.204161	6.7704	7.08644	6.76412	6.87365	0.184306	0.350142	0.60703	1.52312
8163271	---	ncrna:misc_RNA chromosome:NCBI36:9:112899427:112899514:-1 gene:ENSG00000212409	5.66386	5.83685	5.9101	5.8036	0.126443	0.240215	6.47123	6.29191	6.45731	6.40682	0.0997522	0.189508	0.603214	1.5191
8055085	---	ncrna:misc_RNA chromosome:NCBI36:2:128272949:128273042:-1 gene:ENSG00000201470	4.00843	4.44004	4.38804	4.27884	0.235622	0.447632	4.76712	4.71376	5.16209	4.88099	0.2449	0.465258	0.60215	1.51798
8152506	SAMD12	Homo sapiens sterile alpha motif domain containing 12 (SAMD12), transcript variant 2, mRNA	6.06528	6.22417	5.99392	6.09446	0.117864	0.223917	6.60105	6.65485	6.83317	6.69636	0.121496	0.230816	0.6019	1.51771
8117106	RNF144B	Homo sapiens ring finger 144B (RNF144B), mRNA	5.48937	5.40083	5.52692	5.47237	0.0647372	0.122987	6.14105	6.19083	5.88354	6.07181	0.164932	0.313336	0.599437	1.51513
8013450	LGALS9	Homo sapiens lectin, galactoside-binding, soluble, 9 (galectin 9) (LGALS9), transcript variant short, mRNA	5.82991	5.79819	5.85522	5.82777	0.0285721	0.0542808	6.46872	6.70148	6.11002	6.42674	0.297953	0.566046	0.598965	1.51463
7918457	KCNA3	Homo sapiens potassium voltage-gated channel, shaker-related subfamily, member 3 (KCNA3), mRNA	4.75067	4.79655	4.83923	4.79548	0.0442902	0.0841419	5.28599	5.64891	5.24832	5.39441	0.221208	0.420248	0.598926	1.51459
7980316	TGFB3	Homo sapiens transforming growth factor, beta 3 (TGFB3), mRNA	6.58869	6.69048	6.52931	6.60283	0.0815078	0.154847	7.16487	7.45976	6.97865	7.20109	0.242593	0.460875	0.598268	1.5139
8010978	LOC100130876	hypothetical protein gene:ENSG00000188804	8.23771	7.92013	8.39975	8.18586	0.243975	0.463501	8.7084	8.5608	9.08242	8.78387	0.268879	0.510813	0.598007	1.51362
7979269	GCH1	Homo sapiens GTP cyclohydrolase 1 (dopa-responsive dystonia) (GCH1), transcript variant 1, mRNA	4.43435	4.41371	4.5785	4.47552	0.0897804	0.170564	5.18111	5.22695	4.8083	5.07212	0.22962	0.436228	0.596601	1.51215
8124423	HIST1H2BG	Homo sapiens histone cluster 1, H2bg (HIST1H2BG), mRNA	5.24051	5.39928	5.1589	5.26623	0.122232	0.232214	5.78071	6.08773	5.67931	5.84925	0.212665	0.404018	0.583019	1.49798
7923086	ASPM	Homo sapiens asp (abnormal spindle) homolog, microcephaly associated (Drosophila) (ASPM), mRNA	5.84694	5.94669	6.05157	5.9484	0.102326	0.194398	6.43032	6.78976	6.37063	6.53024	0.226726	0.43073	0.581841	1.49676
8129937	CITED2	Homo sapiens Cbp/p300-interacting transactivator, with Glu/Asp-rich carboxy-terminal domain, 2 (CITED2), mRNA	9.15172	9.24313	9.13022	9.17502	0.0599543	0.1139	9.652	9.99293	9.62499	9.75664	0.205079	0.389607	0.581613	1.49652

## Sheet: 72h down-regulated
TetR-IE1+ vs TetR+
Affymetrix probe set ID	NCBI gene symbol	RNA description	TetR+ 72h #1 RMA log2 signal	TetR+ 72h #2 RMA log2 signal	TetR+ 72h #3 RMA log2 signal	Mean TetR+ log2 signal	STDEV log2 TetR+ 72h	CI (99.9%) log2 TetR+ 72h	TetR-IE1+ 72h #1 RMA log2 signal	TetR-IE1+ 72h #2 RMA log2 signal	TetR-IE1+ 72h #3 RMA log2 signal	Mean TetR-IE1+ 72h log2 signal	STEDV log2 TetR-IE1+ 72h	CI (99.9%) log2 TetR-IE1+ 72h	TetR-IE1+ vs TetR+ 72h log2 ratio	Mean fold change
8077270	CHL1	Homo sapiens cell adhesion molecule with homology to L1CAM (close homolog of L1) (CHL1), mRNA	8.71371	8.64964	9.00639	8.78992	0.190191	0.361323	6.21489	6.00882	6.74035	6.32136	0.377207	0.716613	-2.46856	-5.53491
8005048	MYOCD	Homo sapiens myocardin (MYOCD), mRNA	7.74897	7.61268	7.71805	7.69323	0.0714583	0.135756	5.12496	5.61823	6.08858	5.61059	0.481856	0.915424	-2.08264	-4.23583
7925929	AKR1C3	Homo sapiens aldo-keto reductase family 1, member C3 (3-alpha hydroxysteroid dehydrogenase, type II) (AKR1C3), mRNA	7.98986	7.79363	7.79204	7.85851	0.113753	0.216106	5.52256	5.64434	6.53892	5.90194	0.554988	1.05436	-1.95657	-3.88138
8141094	PDK4	Homo sapiens pyruvate dehydrogenase kinase, isozyme 4 (PDK4), mRNA	8.61004	8.48606	8.42976	8.50862	0.0922296	0.175216	6.34969	6.33137	7.47941	6.72016	0.657596	1.24929	-1.78846	-3.45447
8156706	TMOD1	Homo sapiens tropomodulin 1 (TMOD1), mRNA	9.66478	9.67669	9.64759	9.66302	0.0146294	0.0277927	7.56078	7.94519	8.31404	7.94	0.376653	0.71556	-1.72302	-3.30126
7929511	ENTPD1	Homo sapiens ectonucleoside triphosphate diphosphohydrolase 1 (ENTPD1), transcript variant 1, mRNA	7.50507	7.37152	7.76214	7.54624	0.198537	0.377179	6.00219	5.73468	6.0289	5.92192	0.162707	0.309109	-1.62432	-3.08297
8095585	SLC4A4	Homo sapiens solute carrier family 4, sodium bicarbonate cotransporter, member 4 (SLC4A4), transcript variant 1, mRNA	10.4521	10.5116	10.6682	10.544	0.1116	0.212017	8.71209	8.88695	9.22866	8.94256	0.262738	0.499146	-1.60139	-3.03436
8018864	SOCS3	Homo sapiens suppressor of cytokine signaling 3 (SOCS3), mRNA	7.97413	8.03041	7.79529	7.93328	0.122769	0.233235	6.2782	6.4686	6.30652	6.35111	0.102732	0.195169	-1.58217	-2.9942
8077366	LRRN1	Homo sapiens leucine rich repeat neuronal 1 (LRRN1), mRNA	4.07814	4.36881	4.86876	4.43857	0.399899	0.759722	3.05558	2.84356	2.71116	2.8701	0.17374	0.330068	-1.56847	-2.96589
8062461	LBP	Homo sapiens lipopolysaccharide binding protein (LBP), mRNA	5.8193	5.70242	5.85271	5.79147	0.0789122	0.149916	4.62817	3.93011	4.15944	4.23924	0.355807	0.675957	-1.55223	-2.93271
7917276	LPAR3	Homo sapiens lysophosphatidic acid receptor 3 (LPAR3), mRNA	8.00692	7.88278	7.95338	7.94769	0.0622652	0.118291	6.38684	6.12618	6.79799	6.43701	0.338702	0.643462	-1.51069	-2.84945
7931832	AKR1C2	Homo sapiens aldo-keto reductase family 1, member C2 (dihydrodiol dehydrogenase 2; bile acid binding protein; 3-alpha hydroxysteroid dehydrogenase, type III) (AKR1C2), transcript variant 1, mRNA	7.04911	6.85401	7.05606	6.98639	0.114702	0.217909	5.14902	5.70116	5.60517	5.48512	0.295001	0.560439	-1.50127	-2.83093
7921916	RGS5	Homo sapiens regulator of G-protein signaling 5 (RGS5), mRNA	7.23452	7.12862	7.43386	7.26567	0.154987	0.294442	5.80098	5.82735	5.70059	5.77631	0.0668878	0.127073	-1.48936	-2.80764
8149825	STC1	Homo sapiens stanniocalcin 1 (STC1), mRNA	8.57266	8.54119	8.52027	8.54471	0.0263724	0.0501019	6.6007	6.86803	7.8026	7.09045	0.631064	1.19889	-1.45426	-2.74017
8092169	TNFSF10	Homo sapiens tumor necrosis factor (ligand) superfamily, member 10 (TNFSF10), mRNA [TRAIL]	5.63999	5.58342	5.79379	5.6724	0.108865	0.20682	4.31037	4.26221	4.1549	4.24249	0.0795881	0.1512	-1.42991	-2.69429
8178712	TNXB	Homo sapiens tenascin XB (TNXB), transcript variant XB-S, mRNA	8.03366	8.16758	7.90342	8.03489	0.132085	0.250934	6.40363	6.70271	6.76325	6.6232	0.192544	0.365792	-1.41169	-2.66048
8179935	TNXB	Homo sapiens tenascin XB (TNXB), transcript variant XB-S, mRNA	8.03366	8.16758	7.90342	8.03489	0.132085	0.250934	6.40363	6.70271	6.76325	6.6232	0.192544	0.365792	-1.41169	-2.66048
8125289	TNXA	Homo sapiens tenascin XA pseudogene (TNXA) on chromosome 6	8.7256	8.87953	8.64828	8.75114	0.117722	0.223646	7.18347	7.41294	7.42531	7.34057	0.136199	0.258749	-1.41056	-2.65841
8101788	UNC5C	Homo sapiens unc-5 homolog C (C. elegans) (UNC5C), mRNA	8.3949	8.53308	8.47743	8.46847	0.0695248	0.132082	6.7769	7.03874	7.39677	7.0708	0.311175	0.591166	-1.39767	-2.63476
7964834	CPM	Homo sapiens carboxypeptidase M (CPM), transcript variant 1, mRNA	6.48833	6.69072	6.78677	6.65527	0.152347	0.289426	4.98751	5.30443	5.55574	5.28256	0.284747	0.540958	-1.37271	-2.58957
8166632	GK	Homo sapiens glycerol kinase (GK), transcript variant 1, mRNA	9.38319	9.38626	9.59022	9.45322	0.118652	0.225414	8.03105	8.11796	8.10397	8.08432	0.0466637	0.088651	-1.3689	-2.58274
7923547	CHI3L1	Homo sapiens chitinase 3-like 1 (cartilage glycoprotein-39) (CHI3L1), mRNA	8.98422	9.31674	9.20085	9.16727	0.168784	0.320653	7.67867	7.97998	7.80237	7.82034	0.151458	0.287739	-1.34693	-2.5437
7951668	---	---	3.42022	3.27814	3.96206	3.55347	0.360911	0.685654	2.20577	2.05957	2.38998	2.21844	0.165569	0.314545	-1.33503	-2.52281
8174103	GK	Homo sapiens glycerol kinase (GK), transcript variant 2, mRNA	10.8778	10.8298	11.0905	10.9327	0.138728	0.263553	9.57309	9.59297	9.68087	9.61564	0.0573541	0.108961	-1.31707	-2.49159
8127193	BMP5	Homo sapiens bone morphogenetic protein 5 (BMP5), mRNA	8.97513	9.07246	9.37812	9.1419	0.210281	0.399489	7.40306	7.69948	8.3789	7.82715	0.500293	0.950449	-1.31475	-2.4876
8112971	HAPLN1	Homo sapiens hyaluronan and proteoglycan link protein 1 (HAPLN1), mRNA	4.33649	4.57447	5.07163	4.66087	0.375106	0.71262	3.63196	3.39765	3.01407	3.34789	0.311935	0.59261	-1.31297	-2.48453
8019964	ARHGAP28	Homo sapiens Rho GTPase activating protein 28 (ARHGAP28), transcript variant 1, mRNA	9.93097	9.91938	10.1454	9.99857	0.127262	0.241771	8.45315	8.48631	9.13865	8.6927	0.386554	0.734369	-1.30587	-2.47233
7898057	PDPN	Homo sapiens podoplanin (PDPN), transcript variant 1, mRNA	8.17973	7.99197	8.1062	8.09264	0.09461	0.179739	6.63019	6.72129	7.02443	6.79197	0.206406	0.392128	-1.30066	-2.46342
8118409	C4A	Homo sapiens complement component 4A (Rodgers blood group) (C4A), mRNA	7.80952	7.77637	7.60596	7.73062	0.109218	0.207492	6.33262	6.51048	6.55261	6.46524	0.116764	0.221827	-1.26538	-2.4039
8118455	C4A	Homo sapiens complement component 4A (Rodgers blood group) (C4A), mRNA	7.80952	7.77637	7.60596	7.73062	0.109218	0.207492	6.33262	6.51048	6.55261	6.46524	0.116764	0.221827	-1.26538	-2.4039
8179399	C4A	Homo sapiens complement component 4A (Rodgers blood group) (C4A), mRNA	7.80952	7.77637	7.60596	7.73062	0.109218	0.207492	6.33262	6.51048	6.55261	6.46524	0.116764	0.221827	-1.26538	-2.4039
8078014	SLC6A6	Homo sapiens solute carrier family 6 (neurotransmitter transporter, taurine), member 6 (SLC6A6), mRNA	9.9436	9.82203	10.0536	9.93976	0.115853	0.220096	8.4837	8.53581	9.02011	8.67987	0.295801	0.56196	-1.25988	-2.39476
7968236	RASL11A	Homo sapiens RAS-like, family 11, member A (RASL11A), mRNA	8.41428	8.46148	8.17442	8.35006	0.153925	0.292424	6.95085	6.95763	7.37235	7.09361	0.241425	0.458655	-1.25645	-2.38907
8135378	PRKAR2B	Homo sapiens protein kinase, cAMP-dependent, regulatory, type II, beta (PRKAR2B), mRNA	10.0501	9.941	10.0167	10.0026	0.0559187	0.106234	8.43836	8.56163	9.23883	8.74627	0.430993	0.818796	-1.25635	-2.3889
7972157	EDNRB	Homo sapiens endothelin receptor type B (EDNRB), transcript variant 3, mRNA	8.63883	8.67418	8.92829	8.7471	0.157907	0.29999	7.27975	7.29559	7.90762	7.49432	0.358015	0.680153	-1.25278	-2.38301
8100109	GABRA2	Homo sapiens gamma-aminobutyric acid (GABA) A receptor, alpha 2 (GABRA2), transcript variant 1, mRNA	5.73171	5.50345	5.90923	5.71479	0.203418	0.38645	4.3674	4.52772	4.51812	4.47108	0.0899161	0.170821	-1.24371	-2.36807
8094870	SHISA3	Homo sapiens shisa homolog 3 (Xenopus laevis) (SHISA3), mRNA	10.1048	9.97652	10.2881	10.1232	0.156621	0.297547	8.77518	8.91429	8.96166	8.88371	0.096928	0.184142	-1.23946	-2.3611
7918857	TSPAN2	Homo sapiens tetraspanin 2 (TSPAN2), mRNA	8.44536	8.37325	8.8154	8.54467	0.237216	0.450659	7.20772	7.36842	7.3483	7.30815	0.0875507	0.166328	-1.23652	-2.35629
8063437	TSHZ2	Homo sapiens teashirt zinc finger homeobox 2 (TSHZ2), mRNA	6.62279	6.55122	6.75795	6.64399	0.104984	0.199447	5.16071	5.47367	5.5957	5.41003	0.224372	0.426259	-1.23396	-2.35212
8057486	PDE1A	Homo sapiens phosphodiesterase 1A, calmodulin-dependent (PDE1A), transcript variant 1, mRNA	7.13634	7.21005	7.40755	7.25132	0.140231	0.266409	5.83293	6.01833	6.23007	6.02711	0.198712	0.37751	-1.2242	-2.33627
8125234	TNXB	Homo sapiens tenascin XB (TNXB), transcript variant XB, mRNA	7.45545	7.46746	7.36605	7.42965	0.0554107	0.105269	6.06494	6.24914	6.31864	6.21091	0.131099	0.24906	-1.21875	-2.32745
7932254	ITGA8	Homo sapiens integrin, alpha 8 (ITGA8), mRNA	8.3949	8.66596	8.68813	8.583	0.163272	0.310181	7.05984	7.29244	7.7609	7.37106	0.357082	0.678379	-1.21194	-2.31649
8135661	CFTR	Homo sapiens cystic fibrosis transmembrane conductance regulator (ATP-binding cassette sub-family C, member 7) (CFTR), mRNA	6.93641	6.97069	7.2871	7.06473	0.193336	0.367297	5.50233	5.76255	6.33404	5.86631	0.425451	0.808266	-1.19842	-2.29489
8064868	GPCPD1	Homo sapiens hypothetical protein KIAA1434 (RP5-1022P6.2), mRNA [RP5-1022P6.2] [glycerophosphocholine phosphodiesterase]	9.20504	9.3164	9.50118	9.34088	0.149581	0.284171	8.17912	7.95143	8.39888	8.17648	0.223733	0.425045	-1.1644	-2.2414
7988644	ATP8B4	Homo sapiens ATPase, class I, type 8B, member 4 (ATP8B4), mRNA	8.23127	8.41288	8.62845	8.4242	0.198834	0.377742	7.14721	7.1739	7.46503	7.26205	0.176295	0.334923	-1.16215	-2.23791
8056376	SCN3A	Homo sapiens sodium channel, voltage-gated, type III, alpha subunit (SCN3A), transcript variant 1, mRNA	6.008	6.25804	6.41398	6.22667	0.204803	0.389082	5.06671	5.14522	5.03935	5.08376	0.0549568	0.104406	-1.14291	-2.20826
8089011	PROS1	Homo sapiens protein S (alpha) (PROS1), mRNA	8.51204	8.72578	9.06505	8.76762	0.27887	0.529793	7.51485	7.38444	7.97488	7.62472	0.310178	0.589271	-1.1429	-2.20824
8063444	TSHZ2	Teashirt homolog 2 gene:ENSG00000182463	5.8357	5.58719	6.06722	5.83004	0.240064	0.456071	4.6723	4.67453	4.73377	4.69353	0.0348668	0.0662394	-1.1365	-2.19848
7944716	---	ncrna:snRNA_pseudogene chromosome:NCBI36:11:121380309:121380366:1 gene:ENSG00000211358	4.27448	4.4058	3.90497	4.19508	0.259685	0.493345	2.60681	3.53857	3.04526	3.06355	0.466146	0.885578	-1.13154	-2.19092
8069252	PCBP3	Homo sapiens poly(rC) binding protein 3 (PCBP3), mRNA	7.24398	7.1346	7.24579	7.20812	0.0636793	0.120977	5.85822	6.25113	6.13376	6.08104	0.201691	0.38317	-1.12709	-2.18417
8045539	KYNU	Homo sapiens kynureninase (L-kynurenine hydrolase) (KYNU), transcript variant 1, mRNA	5.26588	5.00438	4.88291	5.05106	0.195709	0.371806	3.88343	3.7654	4.12619	3.925	0.183951	0.349467	-1.12605	-2.18261
7933194	CXCL12	Homo sapiens chemokine (C-X-C motif) ligand 12 (stromal cell-derived factor 1 [SDF1]) (CXCL12), transcript variant 2, mRNA	8.79973	8.77401	8.86833	8.81402	0.0487553	0.0926246	7.37954	7.75643	7.93647	7.69081	0.284207	0.539932	-1.12321	-2.17831
7917180	---	ncrna:rRNA chromosome:NCBI36:1:78333079:78333187:-1 gene:ENSG00000202263	2.94314	3.15285	3.83626	3.31075	0.467027	0.887251	1.89444	2.39453	2.28558	2.19152	0.262978	0.499603	-1.11923	-2.17231
7908376	RGS18	Homo sapiens regulator of G-protein signaling 18 (RGS18), mRNA	4.36166	4.31687	4.60467	4.42773	0.154858	0.294197	3.20539	3.32232	3.43084	3.31951	0.112751	0.214203	-1.10822	-2.1558
8166925	MAOA	Homo sapiens monoamine oxidase A (MAOA), nuclear gene encoding mitochondrial protein, mRNA	7.9115	7.89722	8.07042	7.95971	0.0961443	0.182654	6.71494	6.68026	7.18128	6.85882	0.279791	0.531543	-1.10089	-2.14486
7937335	IFITM1	Homo sapiens interferon induced transmembrane protein 1 (9-27) (IFITM1), mRNA	9.16785	9.4575	9.43331	9.35289	0.160702	0.305299	8.15494	8.40713	8.19539	8.25249	0.135443	0.257312	-1.1004	-2.14414
8097991	TDO2	Homo sapiens tryptophan 2,3-dioxygenase (TDO2), mRNA	4.64081	4.96032	5.31028	4.97047	0.334847	0.636139	3.68269	4.01168	3.94437	3.87958	0.173801	0.330184	-1.09089	-2.13005
7972239	SLITRK6	Homo sapiens SLIT and NTRK-like family, member 6 (SLITRK6), mRNA	8.37053	8.43118	8.59372	8.46514	0.115403	0.219242	6.98063	7.20944	7.94968	7.37991	0.506521	0.962281	-1.08523	-2.12171
8043995	IL1R1	Homo sapiens interleukin 1 receptor, type I (IL1R1), mRNA	10.9053	11.0803	11.0443	11.01	0.0924288	0.175595	9.57483	9.95359	10.2732	9.93388	0.349611	0.664187	-1.07607	-2.10829
7903393	S1PR1	Homo sapiens sphingosine-1-phosphate receptor 1 (S1PR1), mRNA	7.34011	7.05779	7.22017	7.20603	0.14169	0.269181	5.86524	6.13723	6.39146	6.13131	0.263164	0.499955	-1.07472	-2.10631
8137264	TMEM176A	Homo sapiens transmembrane protein 176A (TMEM176A), mRNA	11.045	11.0922	11.0319	11.0564	0.0317127	0.0602474	9.82386	10.083	10.0499	9.98559	0.141038	0.267943	-1.07081	-2.10061
8017843	SLC16A6	Homo sapiens solute carrier family 16, member 6 (monocarboxylic acid transporter 7) (SLC16A6), mRNA	8.64514	8.84954	9.02113	8.8386	0.188236	0.357608	7.59879	7.65536	8.09964	7.7846	0.274297	0.521105	-1.05401	-2.07629
7903777	GSTM5	Homo sapiens glutathione S-transferase M5 (GSTM5), mRNA	5.47565	5.33914	5.19278	5.33586	0.141467	0.268756	4.40256	4.19792	4.25717	4.28588	0.1053	0.200047	-1.04997	-2.07049
8149438	SGCZ	Homo sapiens sarcoglycan zeta (SGCZ), mRNA	5.72644	5.33676	5.7645	5.60923	0.236736	0.449747	4.44184	4.41642	4.82793	4.56206	0.230597	0.438086	-1.04717	-2.06648
7902527	PTGFR	Homo sapiens prostaglandin F receptor (FP) (PTGFR), transcript variant 2, mRNA	6.39385	6.22405	6.57559	6.39783	0.175803	0.333989	5.35212	5.26949	5.43793	5.35318	0.084227	0.160013	-1.04465	-2.06287
8013965	SSH2	Homo sapiens slingshot homolog 2 (Drosophila) (SSH2), mRNA	8.41512	8.44632	8.70207	8.52117	0.157439	0.2991	7.05303	7.59747	7.78423	7.47824	0.379899	0.721727	-1.04293	-2.06041
8129666	SLC2A12	Homo sapiens solute carrier family 2 (facilitated glucose transporter), member 12 (SLC2A12), mRNA	6.82319	7.00462	7.21249	7.01343	0.194801	0.37008	5.79343	5.74873	6.40472	5.9823	0.366515	0.6963	-1.03114	-2.04364
8130993	LOC100132244	31 kDa protein gene:ENSG00000177706	9.14813	9.28028	9.00279	9.14373	0.138793	0.263678	8.00235	8.29614	8.04393	8.11414	0.158987	0.302041	-1.0296	-2.04145
8151942	HRSP12	Homo sapiens heat-responsive protein 12 (HRSP12), mRNA	9.0006	9.2631	9.32456	9.19608	0.172064	0.326884	7.94018	8.19164	8.37413	8.16865	0.217884	0.413932	-1.02743	-2.0384
7971015	SMAD9	Homo sapiens SMAD family member 9 (SMAD9), mRNA	8.5864	8.6149	8.7521	8.65113	0.0885907	0.168303	7.36919	7.74306	7.76074	7.62433	0.221135	0.42011	-1.0268	-2.0375
8138718	HOXA2	Homo sapiens homeobox A2 (HOXA2), mRNA	6.50075	6.61201	6.81191	6.64156	0.15767	0.29954	5.30978	5.73561	5.80861	5.618	0.269408	0.511817	-1.02356	-2.03292
8157677	---	cdna:Genscan chromosome:NCBI36:9:124410139:124417782:1	5.62767	5.09694	5.57263	5.43241	0.29183	0.554414	4.26165	4.26251	4.71521	4.41313	0.261616	0.497014	-1.01929	-2.02692
8092691	BCL6	Homo sapiens B-cell CLL/lymphoma 6 (zinc finger protein 51) (BCL6), transcript variant 1, mRNA	8.73875	8.85724	8.87294	8.82298	0.0733607	0.13937	7.47758	8.03299	7.90368	7.80475	0.290623	0.552121	-1.01823	-2.02543
8114363	---	ncrna:snRNA chromosome:NCBI36:5:137486600:137486699:-1 gene:ENSG00000199880	3.90322	3.95909	4.56138	4.14123	0.364929	0.693287	2.66707	3.45113	3.27247	3.13022	0.410934	0.780687	-1.01101	-2.01532
7916493	PPAP2B	Homo sapiens phosphatidic acid phosphatase type 2B (PPAP2B), transcript variant 1, mRNA	11.9001	11.9345	11.9341	11.9229	0.0197318	0.0374862	10.6757	10.9014	11.1674	10.9148	0.246096	0.46753	-1.00809	-2.01125
7983704	GLDN	Homo sapiens gliomedin (GLDN), mRNA	4.94393	5.44895	5.18643	5.19311	0.252574	0.479836	4.00772	4.09887	4.48569	4.19743	0.253768	0.482105	-0.99568	-1.99402
7983527	SEMA6D	Homo sapiens sema domain, transmembrane domain (TM), and cytoplasmic domain, (semaphorin) 6D (SEMA6D), transcript variant 4, mRNA	8.39489	8.33432	8.51943	8.41622	0.0943803	0.179302	7.09367	7.40994	7.76239	7.422	0.334525	0.635525	-0.994217	-1.992
8133122	ASL	Homo sapiens argininosuccinate lyase (ASL), transcript variant 1, mRNA	8.2594	8.17479	7.73624	8.05681	0.280824	0.533506	7.09101	7.10724	7.04566	7.0813	0.0319179	0.0606372	-0.975508	-1.96633
8091411	TM4SF1	Homo sapiens transmembrane 4 L six family member 1 (TM4SF1), mRNA	10.0225	9.96637	10.0341	10.0077	0.0362288	0.068827	8.88524	8.9612	9.27048	9.03898	0.204057	0.387665	-0.968692	-1.95706
8008454	ABCC3	Homo sapiens ATP-binding cassette, sub-family C (CFTR/MRP), member 3 (ABCC3), mRNA	7.21161	7.10555	7.20962	7.17559	0.0606701	0.11526	6.15462	6.23862	6.23289	6.20871	0.0469278	0.0891529	-0.966883	-1.95461
8136557	TBXAS1	Homo sapiens thromboxane A synthase 1 (platelet, cytochrome P450, family 5, subfamily A) (TBXAS1), transcript variant TXS-I, mRNA	9.08759	9.02467	9.1217	9.07799	0.0492203	0.093508	7.73444	8.01648	8.61679	8.12257	0.450641	0.856122	-0.955419	-1.93914
8157650	PTGS1	Homo sapiens prostaglandin-endoperoxide synthase 1 (prostaglandin G/H synthase and cyclooxygenase) (PTGS1), transcript variant 1, mRNA	10.7074	10.5535	10.6021	10.621	0.0786856	0.149486	9.44542	9.62526	9.95205	9.67424	0.256845	0.487951	-0.946792	-1.92758
8074606	USP18	Homo sapiens ubiquitin-specific protease ISG43 (ISG43) mRNA, complete cds	8.5141	8.55931	8.5588	8.54407	0.0259572	0.0493132	7.58817	7.501	7.70563	7.59827	0.102687	0.195084	-0.945798	-1.92625
8091260	SLC9A9	Homo sapiens solute carrier family 9 (sodium/hydrogen exchanger), member 9 (SLC9A9), mRNA	8.35833	8.33703	8.40098	8.36545	0.0325666	0.0618696	7.2549	7.31523	7.69483	7.42165	0.23849	0.45308	-0.943792	-1.92358
8105040	OSMR	Homo sapiens oncostatin M receptor (OSMR), mRNA	10.8021	10.9428	11.1245	10.9565	0.161637	0.307075	9.84942	10.2064	10.0325	10.0294	0.178485	0.339084	-0.927044	-1.90138
8103535	GK3P	Homo sapiens glycerol kinase 3 pseudogene, mRNA (cDNA clone MGC:87453 IMAGE:4821051), complete cds	9.68428	9.55553	9.89963	9.71315	0.173859	0.330294	8.62516	9.1273	8.61091	8.78779	0.29411	0.558746	-0.925358	-1.89916
8149927	CLU	Homo sapiens clusterin (CLU), transcript variant 1, mRNA	11.1545	11.1954	11.2351	11.195	0.0402965	0.0765547	10.0452	10.2606	10.5059	10.2706	0.230531	0.43796	-0.92445	-1.89796
8004510	CD68	Homo sapiens CD68 molecule (CD68), transcript variant 1, mRNA	8.31259	8.33812	8.22738	8.2927	0.0579898	0.110168	7.20531	7.31071	7.60046	7.37216	0.204617	0.388729	-0.920539	-1.89282
8151447	IL7	Homo sapiens interleukin 7 (IL7), mRNA	5.37101	5.73343	5.69635	5.60026	0.199403	0.378822	4.75764	4.57248	4.71151	4.68054	0.0963835	0.183108	-0.919723	-1.89175
8105084	C7	Homo sapiens complement component 7 (C7), mRNA	7.12664	7.04551	7.1496	7.10725	0.0546899	0.103899	6.05072	6.01266	6.50518	6.18952	0.274033	0.520604	-0.917728	-1.88914
7900350	---	ncrna:tRNA_pseudogene chromosome:NCBI36:1:39742782:39742854:1 gene:ENSG00000210147	3.46797	3.46361	3.6809	3.53749	0.124212	0.235976	3.05035	2.53063	2.2916	2.62419	0.387935	0.736993	-0.913302	-1.88335
8102678	TRPC3	Homo sapiens transient receptor potential cation channel, subfamily C, member 3 (TRPC3), mRNA	7.01328	6.94689	7.28627	7.08214	0.179865	0.341705	5.96	6.18435	6.3748	6.17305	0.207632	0.394456	-0.909096	-1.87787
8142524	TSPAN12	Homo sapiens tetraspanin 12 (TSPAN12), mRNA	10.2343	10.1897	10.3578	10.2606	0.0871088	0.165488	9.1532	9.15684	9.74679	9.35228	0.341662	0.649085	-0.908347	-1.87689
7960757	C1RL	Homo sapiens complement component 1, r subcomponent-like (C1RL), mRNA	8.59952	8.69055	8.64312	8.6444	0.0455285	0.0864944	7.5946	7.64509	7.97886	7.73952	0.208806	0.396687	-0.904882	-1.87239
8069676	ADAMTS1	Homo sapiens ADAM metallopeptidase with thrombospondin type 1 motif, 1 (ADAMTS1), mRNA	11.8527	11.9752	11.9061	11.9113	0.061427	0.116698	10.8998	10.9691	11.173	11.0139	0.142028	0.269822	-0.897403	-1.86271
8142554	AASS	Homo sapiens aminoadipate-semialdehyde synthase (AASS), nuclear gene encoding mitochondrial protein, mRNA	8.63794	8.60037	8.93899	8.72577	0.185608	0.352615	7.87179	7.90974	7.70855	7.83003	0.106897	0.203081	-0.895739	-1.86056
8092661	MASP1	Homo sapiens mannan-binding lectin serine peptidase 1 (C4/C2 activating component of Ra-reactive factor) (MASP1), transcript variant 1, mRNA	8.65454	8.94724	8.72811	8.77663	0.152261	0.289263	7.67849	7.92962	8.05384	7.88732	0.19122	0.363278	-0.889313	-1.85229
7960730	MBOAT5	Homo sapiens membrane bound O-acyltransferase domain containing 5 (MBOAT5), mRNA	10.1336	10.1137	10.37	10.2058	0.142558	0.270829	9.17777	9.19646	9.58653	9.32025	0.230794	0.438458	-0.885502	-1.84741
7913655	ID3	Homo sapiens inhibitor of DNA binding 3, dominant negative helix-loop-helix protein (ID3), mRNA	8.733	8.63507	8.63449	8.66752	0.0567066	0.10773	7.78843	7.8169	7.75269	7.78601	0.0321775	0.0611305	-0.881514	-1.84231
8049752	SNED1	Homo sapiens sushi, nidogen and EGF-like domains 1 (SNED1), mRNA	8.05374	8.01422	8.11153	8.05983	0.0489379	0.0929716	6.87449	7.30748	7.36827	7.18341	0.269254	0.511525	-0.876422	-1.83582
8149877	PNMA2	Homo sapiens paraneoplastic antigen MA2 (PNMA2), mRNA	7.70123	7.84226	8.02398	7.85583	0.161802	0.30739	7.08554	7.14622	6.70738	6.97972	0.237792	0.451753	-0.876109	-1.83542
8101881	ADH1B	Homo sapiens alcohol dehydrogenase 1B (class I), beta polypeptide (ADH1B), mRNA	9.93259	9.87775	10.045	9.95178	0.0852538	0.161964	8.87588	8.77873	9.57932	9.07798	0.436886	0.82999	-0.873801	-1.83248
8005638	ALDH3A2	Homo sapiens aldehyde dehydrogenase 3 family, member A2 (ALDH3A2), transcript variant 1, mRNA	7.89074	7.9609	8.19167	8.01444	0.157445	0.299112	6.94408	7.13666	7.38431	7.15502	0.220689	0.419262	-0.859418	-1.81431
8152314	RSPO2	Homo sapiens R-spondin 2 homolog (Xenopus laevis) (RSPO2), mRNA	6.35783	6.34343	6.4932	6.39815	0.0826243	0.156968	5.38631	5.40487	5.82987	5.54035	0.250905	0.476666	-0.857801	-1.81227
8014704	---	ncrna:rRNA chromosome:NCBI36:17:34141581:34141699:-1 gene:ENSG00000200115	7.08918	7.1895	7.3611	7.21326	0.137509	0.261237	6.83006	6.03434	6.20718	6.35719	0.418534	0.795126	-0.85607	-1.8101
8089015	PROS1	Homo sapiens protein S (alpha) (PROS1), mRNA	9.52919	9.5788	9.71817	9.60872	0.0979778	0.186137	8.69165	8.69971	8.86862	8.75333	0.0999292	0.189844	-0.855393	-1.80925
8113073	ARRDC3	Homo sapiens arrestin domain containing 3 (ARRDC3), mRNA	9.50379	9.51401	9.67848	9.56543	0.0980403	0.186256	8.54668	8.65053	8.94826	8.71516	0.208445	0.396002	-0.850271	-1.80284
7956658	SLC16A7	Homo sapiens solute carrier family 16, member 7 (monocarboxylic acid transporter 2) (SLC16A7), mRNA	7.9218	7.95064	8.43305	8.10183	0.287211	0.545639	7.15151	7.29251	7.31248	7.25217	0.0877446	0.166696	-0.849666	-1.80208
7938629	PDE3B	Homo sapiens phosphodiesterase 3B, cGMP-inhibited (PDE3B), mRNA	5.72107	5.41874	5.77339	5.63773	0.191447	0.363708	4.67596	4.58789	5.12066	4.79483	0.28559	0.542559	-0.842898	-1.79365
8126770	CYP39A1	Homo sapiens cytochrome P450, family 39, subfamily A, polypeptide 1 (CYP39A1), mRNA	5.27447	5.38646	5.88897	5.51663	0.327283	0.621768	4.47565	4.57115	4.97461	4.67381	0.264848	0.503155	-0.842827	-1.79356
7957861	TMEM16D	Homo sapiens transmembrane protein 16D (TMEM16D), mRNA	10.2166	10.2908	10.5256	10.3443	0.16133	0.306493	9.34442	9.44231	9.73013	9.50562	0.2005	0.380908	-0.838714	-1.78846
8069689	ADAMTS5	Homo sapiens ADAM metallopeptidase with thrombospondin type 1 motif, 5 (aggrecanase-2) (ADAMTS5), mRNA	9.85256	9.82552	9.86775	9.84861	0.0213933	0.0406426	8.76662	9.06728	9.20679	9.01356	0.224945	0.427347	-0.835048	-1.78392
8083968	NLGN1	Homo sapiens neuroligin 1 (NLGN1), mRNA	6.83869	6.89783	7.07737	6.93796	0.1243	0.236143	5.95658	6.13529	6.22842	6.10676	0.138144	0.262445	-0.831204	-1.77917
8133938	CROT	Homo sapiens carnitine O-octanoyltransferase (CROT), mRNA	9.24333	9.37575	9.62674	9.41527	0.194739	0.369962	8.43619	8.50867	8.8137	8.58619	0.200336	0.380597	-0.829083	-1.77656
8162216	SHC3	Homo sapiens SHC (Src homology 2 domain containing) transforming protein 3 (SHC3), mRNA	8.68472	8.72579	8.61512	8.67521	0.0559444	0.106282	7.5422	7.87882	8.11757	7.8462	0.289065	0.549162	-0.829012	-1.77647
7954653	---	Homo sapiens clone DNA100312 VSSW1971 (UNQ1971) mRNA, complete cds	8.2585	8.14968	8.09436	8.16751	0.0835067	0.158645	7.22512	7.41702	7.38099	7.34104	0.101999	0.193775	-0.826469	-1.77334
8112107	PPAP2A	Homo sapiens phosphatidic acid phosphatase type 2A (PPAP2A), transcript variant 1, mRNA	8.74358	8.82747	8.83722	8.80275	0.0514823	0.0978053	7.77289	7.91163	8.2657	7.98341	0.254125	0.482783	-0.819345	-1.7646
8002303	NQO1	Homo sapiens NAD(P)H dehydrogenase, quinone 1 (NQO1), transcript variant 1, mRNA	10.4136	10.5391	10.5554	10.5027	0.0776082	0.147439	9.44956	9.63658	9.98177	9.6893	0.269994	0.512931	-0.813389	-1.75733
7997491	HSD17B2	Homo sapiens hydroxysteroid (17-beta) dehydrogenase 2 (HSD17B2), mRNA	9.33484	9.40729	9.22504	9.32239	0.0917648	0.174334	8.28504	8.48113	8.76257	8.50958	0.240033	0.456011	-0.812808	-1.75663
8128565	POPDC3	Homo sapiens popeye domain containing 3 (POPDC3), mRNA	6.82729	7.0322	7.2178	7.02576	0.195335	0.371095	6.12985	5.99425	6.52021	6.21477	0.273071	0.518776	-0.810995	-1.75442
8157214	---	ncrna:snRNA chromosome:NCBI36:9:113641929:113642035:1 gene:ENSG00000206907	4.83263	4.85051	5.4398	5.04098	0.345506	0.656387	4.02508	4.23613	4.42933	4.23018	0.20219	0.384117	-0.810806	-1.75419
8041283	BIRC6	Homo sapiens baculoviral IAP repeat-containing 6 (apollon) (BIRC6), mRNA	10.0483	10.1061	10.2361	10.1302	0.0961365	0.182639	9.13213	9.3482	9.48785	9.32273	0.179222	0.340483	-0.807441	-1.7501
8023828	NETO1	Homo sapiens neuropilin (NRP) and tolloid (TLL)-like 1 (NETO1), transcript variant 3, mRNA	4.12339	4.33886	4.42732	4.29652	0.156322	0.296978	3.53795	3.68123	3.25228	3.49049	0.218376	0.414868	-0.806034	-1.7484
7924987	AGT	Homo sapiens angiotensinogen (serpin peptidase inhibitor, clade A, member 8) (AGT), mRNA	6.3624	6.6508	6.23428	6.41583	0.213335	0.405291	5.7274	5.67895	5.43239	5.61291	0.158202	0.300551	-0.802913	-1.74462
7951351	PDGFD	Homo sapiens platelet derived growth factor D (PDGFD), transcript variant 1, mRNA	8.97331	9.0782	9.24859	9.10003	0.138933	0.263944	7.9109	8.28682	8.69381	8.29718	0.391556	0.743873	-0.802857	-1.74455
7906400	IFI16	Homo sapiens interferon, gamma-inducible protein 16 (IFI16), mRNA	8.76613	8.83282	8.93956	8.84617	0.0874842	0.166201	7.84667	8.10062	8.18572	8.04434	0.176397	0.335116	-0.801834	-1.74332
7918474	TMEM77	Homo sapiens transmembrane protein 77 (TMEM77), mRNA	9.22931	9.40103	9.54592	9.39209	0.158498	0.301112	8.40074	8.61005	8.76076	8.59052	0.180804	0.343488	-0.80157	-1.743
8038213	HSD17B14	Homo sapiens hydroxysteroid (17-beta) dehydrogenase 14 (HSD17B14), mRNA	6.24389	6.1183	6.0672	6.14313	0.0909227	0.172734	5.15303	5.49445	5.3817	5.34306	0.173956	0.330479	-0.800068	-1.74118
8161884	PRUNE2	Homo sapiens prune homolog 2 (Drosophila) (PRUNE2), transcript variant 2, mRNA	5.7463	5.62174	5.54481	5.63762	0.101677	0.193164	4.82514	4.56472	5.12634	4.83873	0.281054	0.533942	-0.798883	-1.73975
7931888	ANKRD16	Homo sapiens ankyrin repeat domain 16 (ANKRD16), transcript variant 1, mRNA	6.69262	6.74895	6.802	6.74786	0.0546992	0.103917	5.88175	5.88875	6.07836	5.94962	0.111548	0.211918	-0.798238	-1.73898
7903920	CHI3L2	Homo sapiens chitinase 3-like 2 (CHI3L2), transcript variant 3, mRNA	5.64487	5.54215	5.17743	5.45482	0.245651	0.466685	4.6489	4.47925	4.84564	4.65793	0.183365	0.348354	-0.796887	-1.73735
7905789	IL6R	Homo sapiens interleukin 6 receptor (IL6R), transcript variant 1, mRNA	7.64668	7.54373	7.67339	7.62127	0.0684664	0.130072	6.86365	6.68796	6.92385	6.82515	0.12257	0.232856	-0.796111	-1.73641
8150225	RAB11FIP1	Homo sapiens RAB11 family interacting protein 1 (class I) (RAB11FIP1), transcript variant 3, mRNA	6.88766	6.88628	6.925	6.89965	0.0219666	0.0417318	6.11289	6.16136	6.05996	6.1114	0.0507168	0.0963512	-0.788246	-1.72697
7983630	FGF7	Homo sapiens fibroblast growth factor 7 (keratinocyte growth factor) (FGF7), mRNA	9.85974	10.2139	10.2946	10.1227	0.231312	0.439443	9.09346	9.3901	9.53519	9.33958	0.225158	0.427752	-0.783156	-1.72089
7945371	IFITM3	Homo sapiens interferon induced transmembrane protein 3 (1-8U) (IFITM3), mRNA	10.3071	10.4385	10.2743	10.34	0.086894	0.16508	9.43607	9.70513	9.52955	9.55692	0.136599	0.259508	-0.783066	-1.72078
7939024	TMEM16C	Homo sapiens transmembrane protein 16C (TMEM16C), mRNA	7.3544	7.26043	7.62028	7.4117	0.186645	0.354586	6.70853	6.77504	6.40445	6.62934	0.197581	0.375361	-0.782367	-1.71995
7961075	CD69	Homo sapiens CD69 molecule (CD69), mRNA	4.37536	4.39302	4.87547	4.54795	0.283776	0.539115	3.68951	3.71081	3.91507	3.7718	0.124536	0.236591	-0.776153	-1.71256
8151816	GEM	Homo sapiens GTP binding protein overexpressed in skeletal muscle (GEM), transcript variant 1, mRNA	8.98506	8.98427	9.10201	9.02378	0.0677486	0.128708	8.02731	8.11138	8.60966	8.24945	0.31477	0.597997	-0.774328	-1.71039
8139820	ZNF680	Homo sapiens zinc finger protein 680 (ZNF680), mRNA	5.67086	5.64252	6.30307	5.87215	0.373457	0.709489	4.80037	5.01215	5.48471	5.09907	0.350355	0.665599	-0.773076	-1.70891
7962185	AMN1	Homo sapiens antagonist of mitotic exit network 1 homolog (S. cerevisiae) (AMN1), transcript variant 2, transcribed RNA	6.6953	6.44519	6.85389	6.66479	0.206047	0.391446	5.56646	5.97659	6.13351	5.89218	0.292796	0.556251	-0.77261	-1.70836
8048749	KCNE4	Homo sapiens potassium voltage-gated channel, Isk-related family, member 4 (KCNE4), mRNA	7.3181	7.35249	7.3647	7.3451	0.024166	0.0459103	6.34324	6.73196	6.64627	6.57382	0.20424	0.388012	-0.771271	-1.70677
7918426	SLC16A4	Homo sapiens solute carrier family 16, member 4 (monocarboxylic acid transporter 5) (SLC16A4), mRNA	8.03031	7.92487	8.19883	8.05134	0.138185	0.262521	7.13758	7.17253	7.53097	7.28036	0.217734	0.413649	-0.770982	-1.70643
7955663	TENC1	Homo sapiens tensin like C1 domain containing phosphatase (tensin 2) (TENC1), transcript variant 2, mRNA	8.15802	8.25776	8.1745	8.19676	0.0534659	0.101574	7.16757	7.63653	7.4823	7.4288	0.239015	0.454077	-0.767964	-1.70286
8045499	HNMT	Homo sapiens histamine N-methyltransferase (HNMT), transcript variant 1, mRNA	7.28731	7.35911	7.50077	7.3824	0.108618	0.206351	6.4575	6.68596	6.70148	6.61498	0.136603	0.259517	-0.767417	-1.70222
7971661	---	MI0000069 Homo sapiens miR-15a stem-loop	5.61848	5.69305	6.30962	5.87372	0.37934	0.720664	5.18064	4.80575	5.35495	5.11378	0.280634	0.533145	-0.759936	-1.69342
7910111	EPHX1	Homo sapiens epoxide hydrolase 1, microsomal (xenobiotic) (EPHX1), mRNA	8.19172	8.21992	7.89584	8.10249	0.17952	0.341049	7.16817	7.43601	7.42395	7.34271	0.151278	0.287395	-0.759782	-1.69323
8162236	SEMA4D	Homo sapiens sema domain, immunoglobulin domain (Ig), transmembrane domain (TM) and short cytoplasmic domain, (semaphorin) 4D (SEMA4D), mRNA	6.8709	6.87949	6.8344	6.8616	0.0239391	0.0454792	5.85933	6.20337	6.2503	6.10433	0.213473	0.405554	-0.757264	-1.69028
7951662	CRYAB	Homo sapiens crystallin, alpha B (CRYAB), mRNA	7.91074	8.15587	8.12336	8.06332	0.133136	0.252931	7.18994	7.33251	7.41559	7.31268	0.114126	0.216815	-0.750641	-1.68254
7965541	FGD6	Homo sapiens FYVE, RhoGEF and PH domain containing 6 (FGD6), mRNA	7.66015	7.67628	7.7298	7.68874	0.0364562	0.069259	6.71136	7.046	7.06641	6.94126	0.199358	0.378738	-0.747486	-1.67886
8060997	SPTLC3	Homo sapiens serine palmitoyltransferase, long chain base subunit 3 (SPTLC3), mRNA	7.26477	7.12724	7.53695	7.30965	0.208512	0.396128	6.39108	6.52669	6.77017	6.56264	0.192084	0.364919	-0.74701	-1.67831
8120067	SLC25A27	Homo sapiens solute carrier family 25, member 27 (SLC25A27), nuclear gene encoding mitochondrial protein, mRNA	7.41615	7.5684	7.78259	7.58904	0.184091	0.349733	6.63699	6.82348	7.06621	6.84223	0.21522	0.408872	-0.746818	-1.67809
7903507	FAM102B	Homo sapiens family with sequence similarity 102, member B (FAM102B), mRNA	8.55433	8.7656	8.87713	8.73235	0.163948	0.311466	7.91739	7.87617	8.1642	7.98592	0.155763	0.295917	-0.746432	-1.67764
8175683	---	MI0000301 Homo sapiens miR-224 stem-loop	4.65967	3.9342	4.28959	4.29449	0.362762	0.689171	3.5426	3.8037	3.29813	3.54814	0.252831	0.480325	-0.746343	-1.67754
8020551	LAMA3	Homo sapiens laminin, alpha 3 (LAMA3), transcript variant 1, mRNA	6.65075	6.67863	6.74599	6.69179	0.0489659	0.0930248	5.93932	5.89135	6.00834	5.94634	0.0588076	0.111722	-0.745457	-1.67651
8111019	DNAH5	Homo sapiens dynein, axonemal, heavy chain 5 (DNAH5), mRNA	7.10397	7.08982	7.48355	7.22578	0.223345	0.424308	6.28755	6.31951	6.8481	6.48506	0.314815	0.598081	-0.740725	-1.67102
8073890	GRAMD4	Homo sapiens GRAM domain containing 4 (GRAMD4), mRNA	8.35872	8.15519	8.00064	8.17152	0.179598	0.341197	7.28018	7.34927	7.67532	7.43492	0.211037	0.400925	-0.736594	-1.66624
8096919	ALPK1	Homo sapiens alpha-kinase 1 (ALPK1), transcript variant 1, mRNA	7.67868	7.73523	7.70316	7.70569	0.028357	0.0538722	6.84825	6.9779	7.08393	6.97003	0.118037	0.224244	-0.735663	-1.66516
8043993	UNQ9419	Homo sapiens clone DNA180542 AHPA9419 (UNQ9419) mRNA, complete cds	4.98296	4.6297	5.21755	4.9434	0.295913	0.562171	3.99658	4.40088	4.23126	4.20957	0.203021	0.385697	-0.733828	-1.66305
8104663	CDH6	Homo sapiens cadherin 6, type 2, K-cadherin (fetal kidney) (CDH6), mRNA	9.0844	9.20403	9.44863	9.24569	0.185657	0.352708	8.34788	8.60901	8.59519	8.51736	0.146936	0.279147	-0.728327	-1.65672
8134403	---	ncrna:snRNA chromosome:NCBI36:7:95797886:95797992:1 gene:ENSG00000207045	3.15219	3.45942	3.65133	3.42098	0.251783	0.478333	2.65778	2.80344	2.63322	2.69815	0.0920058	0.174791	-0.722831	-1.65042
8097282	SPRY1	Homo sapiens sprouty homolog 1, antagonist of FGF signaling (Drosophila) (SPRY1), transcript variant 1, mRNA	8.75611	8.71618	8.89906	8.79045	0.0961556	0.182675	8.02332	8.03623	8.14501	8.06819	0.0668404	0.126983	-0.722264	-1.64977
7950743	RAB30	Homo sapiens RAB30, member RAS oncogene family (RAB30), mRNA	7.29962	7.36022	7.73539	7.46508	0.236055	0.448454	6.62124	6.94539	6.66333	6.74332	0.176257	0.33485	-0.721757	-1.64919
7933084	NAMPT	Homo sapiens pre-B-cell colony enhancing factor 1, mRNA (cDNA clone MGC:117256 IMAGE:6161081), complete cds	10.2713	10.433	10.4069	10.3704	0.0868319	0.164962	9.58025	9.72662	9.66259	9.65649	0.0733723	0.139392	-0.713925	-1.64026
8166469	SAT1	Homo sapiens spermidine/spermine N1-acetyltransferase 1 (SAT1), mRNA	9.33624	9.60029	9.58225	9.50626	0.14752	0.280257	8.54074	8.77875	9.05809	8.79253	0.258948	0.491946	-0.713736	-1.64005
8117020	MYLIP	Homo sapiens myosin regulatory light chain interacting protein (MYLIP), mRNA	8.0039	7.8409	8.07113	7.97198	0.118391	0.224918	7.31764	7.18529	7.27603	7.25965	0.0676787	0.128575	-0.712328	-1.63845
7965436	EEA1	Homo sapiens early endosome antigen 1 (EEA1), mRNA	9.13651	9.37676	9.5746	9.36262	0.219387	0.416789	8.42571	8.78172	8.74537	8.65093	0.195895	0.37216	-0.71169	-1.63772
8086572	FYCO1	Homo sapiens FYVE and coiled-coil domain containing 1 (FYCO1), mRNA	8.43614	8.5344	8.37797	8.44951	0.0790666	0.15021	7.48001	7.97542	7.76673	7.74072	0.248727	0.472527	-0.708784	-1.63443
8166593	IL1RAPL1	Homo sapiens interleukin 1 receptor accessory protein-like 1 (IL1RAPL1), mRNA	6.74201	6.91782	7.22736	6.9624	0.245727	0.466828	6.09102	6.20167	6.47105	6.25458	0.195463	0.371338	-0.707822	-1.63334
8135705	KCND2	Homo sapiens potassium voltage-gated channel, Shal-related subfamily, member 2 (KCND2), mRNA	6.05638	5.98922	6.41442	6.15334	0.228579	0.434252	5.54067	5.22092	5.57797	5.44652	0.196261	0.372855	-0.706819	-1.6322
7954645	TSPAN11	Homo sapiens tetraspanin 11 (TSPAN11), mRNA	8.06903	8.00853	7.9245	8.00068	0.0725824	0.137891	7.09362	7.44131	7.34954	7.29482	0.180189	0.342321	-0.705862	-1.63112
7925918	AKR1C1	Homo sapiens aldo-keto reductase family 1, member C1 (dihydrodiol dehydrogenase 1; 20-alpha (3-alpha)-hydroxysteroid dehydrogenase) (AKR1C1), mRNA	7.17462	7.23454	7.54618	7.31845	0.199486	0.378981	6.60293	6.43413	6.80697	6.61467	0.186697	0.354685	-0.703775	-1.62876
7943530	GRIA4	Homo sapiens glutamate receptor, ionotrophic, AMPA 4 (GRIA4), transcript variant 1, mRNA	8.06496	8.02742	8.11994	8.07077	0.0465299	0.0883968	7.24043	7.19633	7.66589	7.36755	0.259312	0.492637	-0.703219	-1.62813
7916808	SLC35D1	Homo sapiens solute carrier family 35 (UDP-glucuronic acid/UDP-N-acetylgalactosamine dual transporter), member D1 (SLC35D1), mRNA	9.19866	9.19335	9.54644	9.31282	0.20234	0.384403	8.59134	8.60695	8.64402	8.6141	0.0270595	0.0514073	-0.698713	-1.62306
7932985	NRP1	Homo sapiens neuropilin 1 (NRP1), transcript variant 1, mRNA	9.66718	9.73224	9.71762	9.70568	0.0341354	0.0648499	8.92216	8.93109	9.17494	9.0094	0.143436	0.272497	-0.696282	-1.62032
8016463	HOXB6	Homo sapiens homeobox B6 (HOXB6), mRNA	7.1277	7.26416	7.14162	7.17783	0.0750917	0.142658	6.47291	6.55135	6.42315	6.48247	0.0646359	0.122794	-0.695358	-1.61929
8155487	KGFLP1	Homo sapiens keratinocyte growth factor-like protein 1 (KGFLP1) on chromosome 9	10.3566	10.3261	10.4057	10.3628	0.0401621	0.0762994	9.59469	9.60619	9.81024	9.67037	0.121266	0.230379	-0.692459	-1.61604
8161423	KGFLP2	Homo sapiens keratinocyte growth factor-like protein 2 (KGFLP2) on chromosome 9	10.3566	10.3261	10.4057	10.3628	0.0401621	0.0762994	9.59469	9.60619	9.81024	9.67037	0.121266	0.230379	-0.692459	-1.61604
8161455	KGFLP2	Homo sapiens keratinocyte growth factor-like protein 2 (KGFLP2) on chromosome 9	10.3566	10.3261	10.4057	10.3628	0.0401621	0.0762994	9.59469	9.60619	9.81024	9.67037	0.121266	0.230379	-0.692459	-1.61604
8106923	NR2F1	Homo sapiens nuclear receptor subfamily 2, group F, member 1 (NR2F1), mRNA	10.0472	10.1788	9.98957	10.0718	0.0969934	0.184267	9.29328	9.26417	9.58116	9.37954	0.175218	0.332876	-0.692309	-1.61587
8122365	ADGRG6	Homo sapiens G protein-coupled receptor 126 (GPR126), transcript variant a1, mRNA	9.13995	9.31261	9.4792	9.31059	0.169635	0.322269	8.58583	8.71538	8.55745	8.61955	0.0841908	0.159944	-0.691032	-1.61444
8082465	CCDC48	Homo sapiens coiled-coil domain containing 48 (CCDC48), mRNA	8.50081	8.24653	8.22086	8.32274	0.154753	0.293997	7.5015	7.53928	7.85614	7.63231	0.194763	0.370008	-0.690428	-1.61376
8063394	PTPN1	Homo sapiens protein tyrosine phosphatase, non-receptor type 1 (PTPN1), mRNA	9.37931	9.44026	9.55687	9.45881	0.090222	0.171403	8.72549	8.78567	8.79677	8.76931	0.038356	0.0728682	-0.689501	-1.61273
7937330	IFITM2	Homo sapiens interferon induced transmembrane protein 2 (1-8D) (IFITM2), mRNA	9.33638	9.37475	9.61477	9.44196	0.150878	0.286637	8.61527	8.87505	8.78223	8.75752	0.131639	0.250086	-0.684446	-1.60709
8140556	HGF	Homo sapiens hepatocyte growth factor (hepapoietin A; scatter factor) (HGF), transcript variant 1, mRNA	10.9334	11.0172	11.1598	11.0368	0.114464	0.217456	10.1905	10.2879	10.5891	10.3558	0.207797	0.394769	-0.680973	-1.60322
7966668	TBX5	Homo sapiens T-box 5 (TBX5), transcript variant 4, mRNA	8.60423	8.61313	8.76394	8.66044	0.089746	0.170498	7.80177	7.90133	8.23887	7.98066	0.229093	0.435228	-0.679779	-1.60189
8153021	ST3GAL1	Homo sapiens ST3 beta-galactoside alpha-2,3-sialyltransferase 1 (ST3GAL1), transcript variant 1, mRNA	9.90956	9.93187	9.80551	9.88231	0.067445	0.128131	8.90239	9.25731	9.45247	9.20406	0.278879	0.52981	-0.678256	-1.6002
8123598	SERPINB1	Homo sapiens serpin peptidase inhibitor, clade B (ovalbumin), member 1 (SERPINB1), mRNA	7.56761	7.78571	8.09391	7.81575	0.264431	0.502362	6.94989	7.0851	7.38481	7.13993	0.222581	0.422856	-0.675814	-1.5975
8126839	TNFRSF21	Homo sapiens tumor necrosis factor receptor superfamily, member 21 (TNFRSF21), mRNA	9.88941	9.92998	9.93095	9.91678	0.0237056	0.0450355	8.99144	9.2211	9.51203	9.24152	0.260896	0.495648	-0.675258	-1.59688
8142120	NAMPT	Homo sapiens nicotinamide phosphoribosyltransferase (NAMPT), mRNA	9.81127	9.90739	9.95456	9.89107	0.073023	0.138728	9.18084	9.22809	9.24097	9.21664	0.0316593	0.0601458	-0.674435	-1.59597
8078155	GALNTL2	Homo sapiens UDP-N-acetyl-alpha-D-galactosamine:polypeptide N-acetylgalactosaminyltransferase-like 2 (GALNTL2), mRNA	8.38112	8.52354	8.3553	8.41999	0.0906051	0.17213	7.54309	7.76208	7.94711	7.75076	0.202247	0.384226	-0.66923	-1.59022
7965322	KITLG	Homo sapiens KIT ligand (KITLG), transcript variant b, mRNA	8.42322	8.57665	8.7282	8.57603	0.152491	0.2897	7.58267	7.93959	8.20286	7.90838	0.311273	0.591353	-0.66765	-1.58848
8099633	PPARGC1A	Homo sapiens peroxisome proliferator-activated receptor gamma, coactivator 1 alpha (PPARGC1A), mRNA	6.083	5.86897	6.24055	6.06417	0.186508	0.354325	5.11281	5.49423	5.58261	5.39655	0.249665	0.474311	-0.667622	-1.58845
8087119	SLC26A6	Homo sapiens solute carrier family 26, member 6 (SLC26A6), transcript variant 1, mRNA	8.20921	7.99895	7.86608	8.02475	0.173015	0.328693	7.08329	7.4262	7.56337	7.35762	0.247276	0.469772	-0.667126	-1.58791
7909446	HSD11B1	Homo sapiens hydroxysteroid (11-beta) dehydrogenase 1 (HSD11B1), transcript variant 1, mRNA	6.05845	6.36031	6.11167	6.17681	0.161128	0.306108	5.16163	5.56867	5.80401	5.51143	0.32499	0.617411	-0.665375	-1.58598
7971653	DLEU2	Homo sapiens deleted in lymphocytic leukemia, 2 (DLEU2) on chromosome 13	6.2675	6.34305	6.83034	6.4803	0.305489	0.580365	5.88169	6.00535	5.5651	5.81738	0.227064	0.431373	-0.662917	-1.58328
8129037	---	ncrna:snRNA chromosome:NCBI36:6:112624335:112624441:-1 gene:ENSG00000207044	8.22047	8.12678	8.58171	8.30965	0.240223	0.456372	7.44055	7.67077	7.84143	7.65092	0.201176	0.382191	-0.658735	-1.5787
8045816	GPD2	Homo sapiens glycerol-3-phosphate dehydrogenase 2 (mitochondrial) (GPD2), nuclear gene encoding mitochondrial protein, transcript variant 1, mRNA	8.51967	8.50791	8.76958	8.59906	0.147798	0.280784	7.65572	7.90746	8.25815	7.94044	0.302562	0.574804	-0.658614	-1.57857
8152750	TMEM65	Homo sapiens transmembrane protein 65 (TMEM65), mRNA	7.65723	7.64367	7.7571	7.686	0.0619467	0.117685	6.97535	7.00812	7.09875	7.02741	0.063922	0.121438	-0.65859	-1.57854
7927827	MYPN	Homo sapiens myopalladin (MYPN), mRNA	4.94916	5.11936	5.30819	5.12557	0.179592	0.341186	4.48774	4.27707	4.6378	4.46754	0.181214	0.344268	-0.658034	-1.57793
7932495	C10orf114	Homo sapiens chromosome 10 open reading frame 114 (C10orf114), mRNA	6.80563	6.86394	6.66316	6.77758	0.103291	0.196232	6.28833	6.13046	5.94487	6.12122	0.171918	0.326608	-0.656357	-1.5761
8101061	---	ncrna:misc_RNA chromosome:NCBI36:4:76806328:76806421:-1 gene:ENSG00000201644	5.65344	5.46863	5.15207	5.42471	0.253556	0.481702	4.65014	4.62275	5.0344	4.7691	0.230169	0.437272	-0.655614	-1.57529
8138741	HOXA6	Homo sapiens homeobox A6 (HOXA6), mRNA	7.22864	7.1736	7.03837	7.14687	0.0979113	0.186011	6.37095	6.35366	6.74936	6.49132	0.223635	0.424858	-0.655544	-1.57521
8015607	STAT3	Homo sapiens signal transducer and activator of transcription 3 (acute-phase response factor) (STAT3), transcript variant 1, mRNA	11.0137	11.1548	11.2144	11.1276	0.103064	0.1958	10.2829	10.5983	10.5375	10.4729	0.16736	0.317947	-0.654703	-1.57429
8030448	CPT1C	Homo sapiens carnitine palmitoyltransferase 1C (CPT1C), mRNA	7.83568	7.63136	7.45182	7.63962	0.192064	0.364881	6.79773	6.96715	7.19969	6.98819	0.201805	0.383387	-0.65143	-1.57072
7958216	KIAA1033	Homo sapiens KIAA1033 (KIAA1033), mRNA	9.56931	9.6436	9.96055	9.72449	0.207779	0.394737	8.94289	9.04092	9.23589	9.07323	0.149152	0.283356	-0.651253	-1.57053
7903908	CEPT1	Homo sapiens choline/ethanolamine phosphotransferase 1 (CEPT1), transcript variant 1, mRNA	9.23136	9.36709	9.56157	9.38667	0.165977	0.31532	8.63643	8.69386	8.87598	8.73542	0.125068	0.237602	-0.651249	-1.57053
8067839	FGF7P2	PRED3 protein (Fragment) gene:ENSG00000185390	10.4308	10.3818	10.4489	10.4205	0.0346725	0.0658703	9.72938	9.69024	9.88846	9.76936	0.104982	0.199444	-0.651131	-1.5704
8148070	COL14A1	Homo sapiens collagen, type XIV, alpha 1 (COL14A1), mRNA	10.905	10.9735	11.0217	10.9667	0.0586032	0.111333	10.1908	10.4058	10.352	10.3162	0.111881	0.21255	-0.650537	-1.56975
8143790	TMEM176B	Homo sapiens transmembrane protein 176B (TMEM176B), transcript variant 1, mRNA	8.42307	8.47822	8.41137	8.43755	0.0356986	0.0678196	7.74047	7.79715	7.8253	7.78764	0.0432085	0.082087	-0.649912	-1.56907
8047248	PLCL1	Homo sapiens phospholipase C-like 1 (PLCL1), transcript variant 1, mRNA	5.31352	5.55501	5.68221	5.51691	0.187277	0.355786	4.85448	4.75909	4.98783	4.86713	0.114891	0.218269	-0.64978	-1.56893
8065071	FLRT3	Homo sapiens fibronectin leucine rich transmembrane protein 3 (FLRT3), transcript variant 2, mRNA	7.43428	7.56185	7.8104	7.60217	0.191276	0.363383	6.71763	7.05989	7.08021	6.95258	0.203725	0.387034	-0.649597	-1.56873
7935521	AVPI1	Homo sapiens arginine vasopressin-induced 1 (AVPI1), mRNA	8.81916	8.6719	8.68491	8.72532	0.0815252	0.15488	7.81223	8.15526	8.26138	8.07629	0.234757	0.445988	-0.649036	-1.56812
7974816	SLC38A6	Homo sapiens solute carrier family 38, member 6 (SLC38A6), mRNA	8.85723	8.90276	9.23575	8.99858	0.206649	0.39259	8.16317	8.28568	8.60023	8.34969	0.225451	0.428308	-0.648888	-1.56796
8079153	ABHD5	Homo sapiens abhydrolase domain containing 5 (ABHD5), mRNA	8.82682	8.77418	8.83058	8.81053	0.0315331	0.0599061	8.04171	8.08491	8.36295	8.16319	0.174339	0.331207	-0.647339	-1.56628
8113761	ZNF608	Homo sapiens zinc finger protein 608 (ZNF608), mRNA	8.31845	8.33706	8.42427	8.35993	0.0564923	0.107323	7.43984	7.83128	7.87048	7.71387	0.238121	0.452379	-0.646059	-1.56489
8068057	C21orf100	Homo sapiens C21orf100 isoform A (C21orf100) mRNA, complete cds, alternatively spliced	4.32242	3.86962	4.10832	4.10012	0.226513	0.430326	3.21257	3.42711	3.72308	3.45425	0.256334	0.48698	-0.645863	-1.56467
8050160	MBOAT2	Homo sapiens membrane bound O-acyltransferase domain containing 2 (MBOAT2), mRNA	8.36368	8.33333	8.57231	8.42311	0.130105	0.247171	7.69754	7.74511	7.89297	7.77854	0.101917	0.193621	-0.644566	-1.56327
7922051	CREG1	Homo sapiens cellular repressor of E1A-stimulated genes 1 (CREG1), mRNA	9.04915	9.24482	9.3233	9.20576	0.141192	0.268234	8.49278	8.51361	8.68731	8.56457	0.106807	0.202911	-0.64119	-1.55961
8076586	SCUBE1	Homo sapiens signal peptide, CUB domain, EGF-like 1 (SCUBE1), mRNA	6.47296	6.43695	6.40936	6.43975	0.0318918	0.0605876	5.7769	5.83159	5.79878	5.80242	0.0275287	0.0522986	-0.637331	-1.55545
8100362	LNX1	Homo sapiens ligand of numb-protein X 1 (LNX1), mRNA	6.44724	6.43821	6.46196	6.44914	0.0119881	0.0227749	5.69894	5.64403	6.10036	5.81444	0.249132	0.473297	-0.634696	-1.55261
7909866	MOSC2	Homo sapiens MOCO sulphurase C-terminal domain containing 2 (MOSC2), mRNA	7.08846	7.25659	7.38941	7.24482	0.150819	0.286524	6.63289	6.39589	6.80337	6.61071	0.204638	0.388769	-0.634106	-1.55198
8046461	ZAK	Homo sapiens sterile alpha motif and leucine zipper containing kinase AZK (ZAK), transcript variant 2, mRNA	9.03188	9.12287	9.39265	9.18247	0.187623	0.356443	8.46438	8.48327	8.69747	8.54837	0.129465	0.245955	-0.634099	-1.55197
7909877	MOSC1	Homo sapiens MOCO sulphurase C-terminal domain containing 1 (MOSC1), mRNA	6.77917	6.39093	6.61991	6.59667	0.195161	0.370764	5.95875	5.81004	6.12058	5.96313	0.155317	0.295069	-0.633543	-1.55137
7925257	LYST	Homo sapiens lysosomal trafficking regulator (LYST), mRNA	7.50952	7.68871	7.9024	7.70021	0.196695	0.373678	6.8789	6.99434	7.32922	7.06748	0.233902	0.444364	-0.632726	-1.55049
7926875	BAMBI	Homo sapiens BMP and activin membrane-bound inhibitor homolog (Xenopus laevis) (BAMBI), mRNA	10.2511	10.2904	10.3355	10.2923	0.0422634	0.0802915	9.62314	9.66799	9.69282	9.66132	0.035319	0.0670986	-0.631033	-1.54867
8140463	FGL2	Homo sapiens fibrinogen-like 2 (FGL2), mRNA	9.77253	10.1713	10.0107	9.98486	0.200647	0.381187	9.13621	9.39551	9.5302	9.35397	0.200256	0.380444	-0.630883	-1.54851
8081548	PVRL3	Homo sapiens poliovirus receptor-related 3 (PVRL3), mRNA	8.87547	9.09823	9.25378	9.07583	0.190149	0.361243	8.29008	8.44546	8.60025	8.44526	0.155084	0.294626	-0.630563	-1.54817
8143054	AKR1B1	Homo sapiens aldo-keto reductase family 1, member B1 (aldose reductase) (AKR1B1), mRNA	9.70072	9.83369	9.46624	9.66688	0.186045	0.353445	8.90772	9.08747	9.12253	9.03924	0.115244	0.218939	-0.627643	-1.54504
8044375	BCL2L11	Homo sapiens BCL2-like 11 (apoptosis facilitator) (BCL2L11), transcript variant 1, mRNA	6.2662	6.0986	6.36677	6.24386	0.135474	0.257372	5.40585	5.63932	5.80452	5.61656	0.200306	0.380539	-0.627293	-1.54466
8068361	SLC5A3	Homo sapiens solute carrier family 5 (inositol transporters), member 3 (SLC5A3), mRNA	9.04635	8.98914	9.16343	9.0663	0.0888412	0.168779	8.25825	8.41413	8.64971	8.4407	0.197077	0.374404	-0.625608	-1.54286
7897877	TNFRSF1B	Homo sapiens tumor necrosis factor receptor superfamily, member 1B (TNFRSF1B), mRNA	7.6959	7.74961	7.58556	7.67702	0.0836387	0.158896	6.92053	7.12694	7.11215	7.05321	0.115137	0.218736	-0.623813	-1.54094
7909745	KCTD3	Homo sapiens potassium channel tetramerisation domain containing 3 (KCTD3), mRNA	9.43572	9.61584	9.70214	9.58457	0.135934	0.258245	8.89421	8.90153	9.09439	8.96338	0.113518	0.215661	-0.621188	-1.53814
7906900	DDR2	Homo sapiens migration-inducing gene 16 protein mRNA, complete cds	10.8019	10.8426	11.0326	10.8924	0.123158	0.233974	10.1937	10.2931	10.3361	10.2743	0.0730014	0.138687	-0.618063	-1.53481
8152522	ENPP2	Homo sapiens ectonucleotide pyrophosphatase/phosphodiesterase 2 (autotaxin) (ENPP2), transcript variant 1, mRNA	7.06531	7.25256	7.25601	7.19129	0.109117	0.207299	6.65236	6.39078	6.68094	6.57469	0.159914	0.303802	-0.616601	-1.53326
8045889	TANC1	Homo sapiens tetratricopeptide repeat, ankyrin repeat and coiled-coil containing 1 (TANC1), mRNA	9.47554	9.50833	9.45071	9.47819	0.0289018	0.0549072	8.68712	8.95332	8.94862	8.86302	0.152352	0.289436	-0.615174	-1.53174
8016841	TMEM100	Homo sapiens transmembrane protein 100 (TMEM100), transcript variant 1, mRNA	4.04937	4.37189	4.68403	4.36843	0.317344	0.602885	3.54365	3.79031	3.92705	3.75367	0.194305	0.369139	-0.614757	-1.5313
7999319	CARHSP1	Homo sapiens calcium regulated heat stable protein 1, 24kDa (CARHSP1), transcript variant 1, mRNA	8.39757	8.06105	8.15014	8.20292	0.174355	0.331237	7.40286	7.70094	7.66345	7.58908	0.162361	0.308451	-0.613834	-1.53032
8023727	DSEL	Homo sapiens dermatan sulfate epimerase-like (DSEL), mRNA	10.1032	10.0291	10.4499	10.1941	0.224612	0.426715	9.39613	9.47508	9.8795	9.58357	0.259305	0.492625	-0.610522	-1.52681
8016832	MMD	Homo sapiens monocyte to macrophage differentiation-associated (MMD), mRNA	9.10323	9.14453	9.238	9.16192	0.0690436	0.131168	8.43923	8.51313	8.70556	8.55264	0.137489	0.2612	-0.609281	-1.5255
8095341	---	cdna:pseudogene chromosome:NCBI36:4:66642436:66642837:1 gene:ENSG00000196114	7.51544	7.64036	7.62183	7.59254	0.067413	0.12807	6.9569	7.03512	6.96279	6.98493	0.0435593	0.0827534	-0.607607	-1.52373
8064766	RNF24	Homo sapiens ring finger protein 24 (RNF24), mRNA	8.84998	8.92504	8.88854	8.88786	0.0375342	0.071307	8.251	8.27057	8.32155	8.28104	0.0364209	0.0691919	-0.606816	-1.52289
8148059	DEPDC6	Homo sapiens DEP domain containing 6 (DEPDC6), mRNA	6.5907	6.68381	6.57166	6.61539	0.0600119	0.11401	5.92487	6.07766	6.02523	6.00925	0.0776367	0.147493	-0.606136	-1.52218
8101284	PRKG2	Homo sapiens protein kinase, cGMP-dependent, type II (PRKG2), mRNA	7.43267	7.1922	7.37388	7.33292	0.125359	0.238155	6.43173	6.72994	7.0237	6.72846	0.295988	0.562314	-0.604463	-1.52041
8150138	TEX15	Homo sapiens testis expressed 15 (TEX15), mRNA	4.38656	3.87973	4.25023	4.17218	0.262275	0.498266	3.51312	3.67625	3.51402	3.5678	0.0939241	0.178436	-0.604377	-1.52032
8169580	IL13RA1	Homo sapiens interleukin 13 receptor, alpha 1 (IL13RA1), mRNA	9.94634	10.1857	10.2632	10.1318	0.165204	0.313852	9.45052	9.52787	9.60602	9.52813	0.0777523	0.147713	-0.603638	-1.51954
7981385	---	ncrna:snoRNA_pseudogene chromosome:NCBI36:14:102325583:102325681:-1 gene:ENSG00000211232	4.60616	4.16967	4.50699	4.42761	0.228819	0.434706	3.85841	3.72343	3.89091	3.82425	0.0888118	0.168723	-0.603357	-1.51925
8175444	FGF13	Homo sapiens fibroblast growth factor 13 (FGF13), transcript variant 1A, mRNA	6.81913	6.907	7.26617	6.99744	0.23684	0.449945	6.68819	6.25027	6.24695	6.39514	0.2538	0.482165	-0.6023	-1.51813
8119408	NFYA	Homo sapiens nuclear transcription factor Y, alpha (NFYA), transcript variant 1, mRNA	8.40951	8.62968	8.56008	8.53309	0.112541	0.213805	7.66813	8.01345	8.11376	7.93178	0.233771	0.444115	-0.601309	-1.51709
8101893	ADH1C	Homo sapiens alcohol dehydrogenase 1C (class I), gamma polypeptide (ADH1C), mRNA	6.85219	6.81412	6.89515	6.85382	0.0405426	0.0770223	6.26219	6.02153	6.47437	6.2527	0.226566	0.430427	-0.601123	-1.5169
8163328	LTB4DH	Homo sapiens leukotriene B4 12-hydroxydehydrogenase (LTB4DH), mRNA	10.5622	10.6569	10.8212	10.6801	0.131091	0.249044	9.89663	10.0705	10.2702	10.0791	0.186931	0.355129	-0.600969	-1.51673
8112980	EDIL3	Homo sapiens EGF-like repeats and discoidin I-like domains 3 (EDIL3), mRNA	11.5934	11.7111	11.825	11.7098	0.11583	0.220052	11.0407	11.066	11.2202	11.109	0.0971289	0.184524	-0.600863	-1.51662
8105077	CARD6	Homo sapiens caspase recruitment domain family, member 6 (CARD6), mRNA	6.5621	6.543	6.61911	6.57474	0.0396002	0.0752319	5.8603	5.79165	6.27097	5.97431	0.259203	0.49243	-0.600429	-1.51617
7899029	MAN1C1	Homo sapiens mannosidase, alpha, class 1C, member 1 (MAN1C1), mRNA	8.8644	8.91051	8.74764	8.84085	0.0839503	0.159488	8.13368	8.24125	8.35185	8.24226	0.109093	0.207253	-0.59859	-1.51424
8161865	PRUNE2	Homo sapiens prune homolog 2 (Drosophila) (PRUNE2), transcript variant 1, mRNA	6.35304	6.40459	6.47316	6.41026	0.0602607	0.114482	5.61456	5.73853	6.08462	5.81257	0.243624	0.462833	-0.597694	-1.5133
8071155	USP18	Homo sapiens ubiquitin specific peptidase 18 (USP18), mRNA	7.82515	7.65264	7.5393	7.67236	0.143942	0.273459	7.23627	7.09754	6.89241	7.07541	0.172995	0.328654	-0.596954	-1.51252
7950409	KCNE3	Homo sapiens potassium voltage-gated channel, Isk-related family, member 3 (KCNE3), mRNA	4.85874	4.89057	4.93353	4.89428	0.0375323	0.0713034	4.19166	4.46394	4.23661	4.2974	0.145965	0.277302	-0.596879	-1.51244
8173501	---	ncrna:snRNA chromosome:NCBI36:X:71102547:71102649:-1 gene:ENSG00000201392	2.12627	2.26613	2.57791	2.32344	0.231211	0.439252	1.51391	1.88925	1.78106	1.72807	0.193197	0.367033	-0.595364	-1.51085
8064808	SLC23A2	Homo sapiens solute carrier family 23 (nucleobase transporters), member 2 (SLC23A2), transcript variant 1, mRNA	8.49106	8.43002	8.44557	8.45555	0.0317212	0.0602636	7.67492	7.85855	8.04917	7.86088	0.187131	0.355509	-0.594672	-1.51013
8096385	HERC3	Homo sapiens hect domain and RLD 3 (HERC3), mRNA	8.21282	8.35138	8.36435	8.30952	0.0839925	0.159568	7.65387	7.67048	7.82211	7.71549	0.0927136	0.176136	-0.59403	-1.50946
8089013	---	cdna:Genscan chromosome:NCBI36:3:90389100:90389246:-1	4.77775	5.12648	4.87321	4.92581	0.180222	0.342384	4.06274	4.49347	4.44285	4.33302	0.235436	0.447278	-0.592794	-1.50817
8017964	ABCA6	Homo sapiens ATP-binding cassette, sub-family A (ABC1), member 6 (ABCA6), mRNA	5.9087	5.88074	6.26057	6.01667	0.211686	0.402159	5.47171	5.17195	5.63097	5.42488	0.233068	0.44278	-0.591794	-1.50712
8126760	RCAN2	Homo sapiens regulator of calcineurin 2 (RCAN2), mRNA	6.55738	6.53725	6.72183	6.60548	0.101259	0.19237	6.14021	5.85131	6.05185	6.01446	0.148035	0.281234	-0.591024	-1.50632
8150714	PCMTD1	Homo sapiens protein-L-isoaspartate (D-aspartate) O-methyltransferase domain containing 1 (PCMTD1), mRNA	10.3862	10.2714	10.5289	10.3955	0.128991	0.245055	9.59071	9.71175	10.1116	9.80469	0.272599	0.51788	-0.590825	-1.50611
8047788	ADAM23	Homo sapiens ADAM metallopeptidase domain 23 (ADAM23), mRNA	9.60821	9.82315	9.81053	9.74729	0.120615	0.229143	9.09912	9.20638	9.16456	9.15669	0.0540602	0.102703	-0.590609	-1.50588
8061564	ID1	Homo sapiens inhibitor of DNA binding 1, dominant negative helix-loop-helix protein (ID1), transcript variant 2, mRNA	7.68616	7.61858	7.383	7.56258	0.159147	0.302346	6.87488	7.0264	7.01618	6.97248	0.0846815	0.160877	-0.590094	-1.50535
8156199	DAPK1	Homo sapiens death-associated protein kinase 1 (DAPK1), mRNA	6.33474	6.23126	6.25348	6.27316	0.054471	0.103483	5.74381	5.79645	5.51055	5.6836	0.152159	0.28907	-0.589557	-1.50478
8022531	NPC1	Homo sapiens Niemann-Pick disease, type C1 (NPC1), mRNA	8.62598	8.6184	8.54553	8.59663	0.0444195	0.0843876	7.88841	8.0924	8.04043	8.00708	0.106002	0.201382	-0.589554	-1.50478
8047565	ALS2CR13	Homo sapiens amyotrophic lateral sclerosis 2 (juvenile) chromosome region, candidate 13 (ALS2CR13), mRNA	8.23821	8.22671	8.41077	8.29189	0.10311	0.195886	7.52176	7.68515	7.90097	7.70263	0.190204	0.361347	-0.589267	-1.50448
8150592	CEBPD	Homo sapiens CCAAT/enhancer binding protein (C/EBP), delta (CEBPD), mRNA	8.88284	8.83371	8.71466	8.8104	0.0864829	0.164299	8.23602	8.35132	8.07827	8.22187	0.137075	0.260414	-0.588533	-1.50372
8092134	PLD1	Homo sapiens phospholipase D1, phosphatidylcholine-specific (PLD1), mRNA	8.57996	8.67819	8.73842	8.66552	0.0799872	0.151959	7.90652	8.14107	8.1864	8.078	0.150221	0.285388	-0.587525	-1.50267
8083320	---	cdna:pseudogene chromosome:NCBI36:3:151184779:151185274:1 gene:ENSG00000182000	3.10381	2.91374	3.38201	3.13319	0.235511	0.447421	2.41654	2.80403	2.41738	2.54598	0.223471	0.424547	-0.587203	-1.50233
8130674	PDE10A	Homo sapiens phosphodiesterase 10A (PDE10A), mRNA	6.042	6.09049	6.07666	6.06972	0.024979	0.0474547	5.51025	5.42318	5.51745	5.48363	0.0524697	0.0996812	-0.586092	-1.50117
8159963	---	ncrna:Mt_tRNA_pseudogene chromosome:NCBI36:9:5086341:5086408:-1 gene:ENSG00000210157	2.88336	2.98881	2.8616	2.91126	0.0680411	0.129264	2.50501	2.25287	2.22024	2.32604	0.155852	0.296086	-0.585217	-1.50026
7996081	GPR56	Homo sapiens G protein-coupled receptor 56 (GPR56), transcript variant 2, mRNA	6.07612	6.10662	6.10843	6.09706	0.0181514	0.0344838	5.51563	5.44547	5.57752	5.51288	0.0660707	0.12552	-0.584179	-1.49919
8018761	ST6GALNAC2	Homo sapiens ST6 (alpha-N-acetyl-neuraminyl-2,3-beta-galactosyl-1, 3)-N-acetylgalactosaminide alpha-2,6-sialyltransferase 2 (ST6GALNAC2), mRNA	5.80082	5.92476	5.62056	5.78204	0.152963	0.290597	5.1205	5.23936	5.23518	5.19835	0.0674525	0.128145	-0.583696	-1.49868
7908459	CFH	Homo sapiens complement factor H (CFH), transcript variant 1, mRNA	9.49582	9.59652	9.74001	9.61078	0.122718	0.233138	8.86605	9.02638	9.19164	9.02802	0.162801	0.309287	-0.582761	-1.49771
TetR-IE1+ vs TetR-IE1-
Affymetrix probe set ID	NCBI gene symbol	RNA description	TetR-IE1- #1 RMA log2 signal	TetR-IE1- #2 RMA log2 signal	TetR-IE1- #3 RMA log2 signal	Mean TetR-IE1- log2 signal	STDEV log2 TetR-IE1-	CI (99.9%) log2 TetR-IE1-	TetR-IE1+ 72h #1 RMA log2 signal	TetR-IE1+ 72h #2 RMA log2 signal	TetR-IE1+ 72h #3 RMA log2 signal	Mean TetR-IE1+ 72h log2 signal	STDEV log2 TetR-IE1+ 72h	CI (99.9%) log2 TetR-IE1+ 72h	TetR-IE1+ vs TetR-IE1- 72h log2 ratio	Mean fold change
8077270	CHL1	Homo sapiens cell adhesion molecule with homology to L1CAM (close homolog of L1) (CHL1), mRNA	7.94603	7.72825	7.8217	7.83199	0.109258	0.207566	6.21489	6.00882	6.74035	6.32136	0.377207	0.716613	-1.51064	-2.84936
8056376	SCN3A	Homo sapiens sodium channel, voltage-gated, type III, alpha subunit (SCN3A), transcript variant 1, mRNA	6.71701	6.48421	6.42402	6.54175	0.154738	0.293969	5.06671	5.14522	5.03935	5.08376	0.0549568	0.104406	-1.45798	-2.74724
8141342	CYP3A7	Homo sapiens cytochrome P450, family 3, subfamily A, polypeptide 7 (CYP3A7), mRNA	5.84021	6.21047	6.03939	6.03002	0.185307	0.352044	4.27451	4.83233	4.73324	4.61336	0.29761	0.565396	-1.41666	-2.66967
8156706	TMOD1	Homo sapiens tropomodulin 1 (TMOD1), mRNA	9.30789	9.30415	9.37382	9.32862	0.0391879	0.0744487	7.56078	7.94519	8.31404	7.94	0.376653	0.71556	-1.38862	-2.61828
8018864	SOCS3	Homo sapiens suppressor of cytokine signaling 3 (SOCS3), mRNA	7.82055	7.58616	7.65264	7.68645	0.120799	0.229492	6.2782	6.4686	6.30652	6.35111	0.102732	0.195169	-1.33534	-2.52335
7923547	CHI3L1	Homo sapiens chitinase 3-like 1 (cartilage glycoprotein-39) (CHI3L1), mRNA	9.11571	9.11036	8.96983	9.0653	0.0827204	0.157151	7.67867	7.97998	7.80237	7.82034	0.151458	0.287739	-1.24496	-2.37012
7902702	CLCA2	Homo sapiens chloride channel, calcium activated, family member 2 (CLCA2), mRNA	5.35569	5.54032	5.44982	5.44861	0.092325	0.175398	3.85023	4.44553	4.36507	4.22027	0.322987	0.613606	-1.22834	-2.34297
8057486	PDE1A	Homo sapiens phosphodiesterase 1A, calmodulin-dependent (PDE1A), transcript variant 1, mRNA	7.14605	7.26153	7.33948	7.24902	0.0973223	0.184892	5.83293	6.01833	6.23007	6.02711	0.198712	0.37751	-1.22191	-2.33255
7925929	AKR1C3	Homo sapiens aldo-keto reductase family 1, member C3 (3-alpha hydroxysteroid dehydrogenase, type II) (AKR1C3), mRNA	7.0231	7.01605	7.15537	7.06484	0.0784825	0.1491	5.52256	5.64434	6.53892	5.90194	0.554988	1.05436	-1.1629	-2.23907
8118409	C4A	Homo sapiens complement component 4A (Rodgers blood group) (C4A), mRNA	7.68241	7.60152	7.51647	7.60013	0.0829778	0.15764	6.33262	6.51048	6.55261	6.46524	0.116764	0.221827	-1.13489	-2.19602
8118455	C4A	Homo sapiens complement component 4A (Rodgers blood group) (C4A), mRNA	7.68241	7.60152	7.51647	7.60013	0.0829778	0.15764	6.33262	6.51048	6.55261	6.46524	0.116764	0.221827	-1.13489	-2.19602
8179399	C4A	Homo sapiens complement component 4A (Rodgers blood group) (C4A), mRNA	7.68241	7.60152	7.51647	7.60013	0.0829778	0.15764	6.33262	6.51048	6.55261	6.46524	0.116764	0.221827	-1.13489	-2.19602
7933194	CXCL12	Homo sapiens chemokine (C-X-C motif) ligand 12 (stromal cell-derived factor 1 [SDF-1]) (CXCL12), transcript variant 2, mRNA	8.69258	8.83724	8.90985	8.81323	0.110607	0.210129	7.37954	7.75643	7.93647	7.69081	0.284207	0.539932	-1.12241	-2.17711
7968236	RASL11A	Homo sapiens RAS-like, family 11, member A (RASL11A), mRNA	8.26589	8.1859	8.147	8.19959	0.0606161	0.115158	6.95085	6.95763	7.37235	7.09361	0.241425	0.458655	-1.10598	-2.15246
7903920	CHI3L2	Homo sapiens chitinase 3-like 2 (CHI3L2), transcript variant 3, mRNA	5.69766	5.66752	5.89516	5.75344	0.123648	0.234904	4.6489	4.47925	4.84564	4.65793	0.183365	0.348354	-1.09551	-2.13689
8095585	SLC4A4	Homo sapiens solute carrier family 4, sodium bicarbonate cotransporter, member 4 (SLC4A4), transcript variant 1, mRNA	10.0783	9.98019	10.0075	10.022	0.0506185	0.0961644	8.71209	8.88695	9.22866	8.94256	0.262738	0.499146	-1.07941	-2.11317
7902527	PTGFR	Homo sapiens prostaglandin F receptor (FP) (PTGFR), transcript variant 2, mRNA	6.3694	6.40939	6.51005	6.42961	0.0724721	0.137681	5.35212	5.26949	5.43793	5.35318	0.084227	0.160013	-1.07643	-2.10882
8113073	ARRDC3	Homo sapiens arrestin domain containing 3 (ARRDC3), mRNA	9.65814	9.77982	9.87868	9.77221	0.110468	0.209867	8.54668	8.65053	8.94826	8.71516	0.208445	0.396002	-1.05706	-2.08068
8101881	ADH1B	Homo sapiens alcohol dehydrogenase 1B (class I), beta polypeptide (ADH1B), mRNA	9.96465	10.1662	10.1908	10.1072	0.124083	0.235732	8.87588	8.77873	9.57932	9.07798	0.436886	0.82999	-1.02925	-2.04096
8129924	TXLNB	Homo sapiens taxilin beta (TXLNB), mRNA	6.09542	6.04509	6.11117	6.08389	0.0345167	0.0655744	4.81406	5.07494	5.35086	5.07995	0.268437	0.509973	-1.00394	-2.00547
8178712	TNXB	Homo sapiens tenascin XB (TNXB), transcript variant XB-S, mRNA	7.82518	7.54486	7.51125	7.6271	0.172366	0.327458	6.40363	6.70271	6.76325	6.6232	0.192544	0.365792	-1.0039	-2.00541
8179935	TNXB	Homo sapiens tenascin XB (TNXB), transcript variant XB-S, mRNA	7.82518	7.54486	7.51125	7.6271	0.172366	0.327458	6.40363	6.70271	6.76325	6.6232	0.192544	0.365792	-1.0039	-2.00541
8151942	HRSP12	Homo sapiens heat-responsive protein 12 (HRSP12), mRNA	9.27781	9.1494	9.08474	9.17065	0.0982725	0.186697	7.94018	8.19164	8.37413	8.16865	0.217884	0.413932	-1.002	-2.00278
8135705	KCND2	Homo sapiens potassium voltage-gated channel, Shal-related subfamily, member 2 (KCND2), mRNA	6.49376	6.40679	6.42533	6.44196	0.0458067	0.087023	5.54067	5.22092	5.57797	5.44652	0.196261	0.372855	-0.995442	-1.99369
8092691	BCL6	Homo sapiens B-cell CLL/lymphoma 6 (zinc finger protein 51) (BCL6), transcript variant 1, mRNA	8.7923	8.79928	8.78233	8.7913	0.00852165	0.0161893	7.47758	8.03299	7.90368	7.80475	0.290623	0.552121	-0.986552	-1.98144
8125289	TNXA	Homo sapiens tenascin XA pseudogene (TNXA) on chromosome 6	8.4941	8.22173	8.21244	8.30942	0.160003	0.303971	7.18347	7.41294	7.42531	7.34057	0.136199	0.258749	-0.968849	-1.95728
8089011	PROS1	Homo sapiens protein S (alpha) (PROS1), mRNA	8.47348	8.57999	8.66966	8.57438	0.0982088	0.186576	7.51485	7.38444	7.97488	7.62472	0.310178	0.589271	-0.949651	-1.93141
8047248	PLCL1	Homo sapiens phospholipase C-like 1 (PLCL1), transcript variant 1, mRNA	5.81798	6.1125	5.51068	5.81372	0.300935	0.571712	4.85448	4.75909	4.98783	4.86713	0.114891	0.218269	-0.946589	-1.92731
8005048	MYOCD	Homo sapiens myocardin (MYOCD), mRNA	6.65758	6.57804	6.43341	6.55634	0.113647	0.215904	5.12496	5.61823	6.08858	5.61059	0.481856	0.915424	-0.945755	-1.9262
8135378	PRKAR2B	Homo sapiens protein kinase, cAMP-dependent, regulatory, type II, beta (PRKAR2B), mRNA	9.70142	9.61192	9.68353	9.66563	0.0473597	0.0899733	8.43836	8.56163	9.23883	8.74627	0.430993	0.818796	-0.919353	-1.89127
8130993	LOC100132244	31 kDa protein gene:ENSG00000177706	9.14089	8.99542	8.96036	9.03222	0.0957261	0.181859	8.00235	8.29614	8.04393	8.11414	0.158987	0.302041	-0.918084	-1.8896
7956269	---	ncrna:snRNA chromosome:NCBI36:12:55268569:55268672:1 gene:ENSG00000201579	4.6469	4.65029	5.03644	4.77788	0.223932	0.425423	3.49253	3.91394	4.17337	3.85994	0.343617	0.6528	-0.917935	-1.88941
8043995	IL1R1	Homo sapiens interleukin 1 receptor, type I (IL1R1), mRNA	10.828	10.7942	10.8757	10.8326	0.0409565	0.0778085	9.57483	9.95359	10.2732	9.93388	0.349611	0.664187	-0.898756	-1.86446
8105084	C7	Homo sapiens complement component 7 (C7), mRNA	6.92984	7.18722	7.08696	7.06801	0.129734	0.246467	6.05072	6.01266	6.50518	6.18952	0.274033	0.520604	-0.878484	-1.83844
8082673	ACPP	Homo sapiens acid phosphatase, prostate (ACPP), mRNA	6.49137	6.43811	6.45491	6.46147	0.0272261	0.0517238	5.11469	5.94963	5.69571	5.58668	0.428018	0.813143	-0.874789	-1.83374
8149927	CLU	Homo sapiens clusterin (CLU), transcript variant 1, mRNA	11.1855	11.1336	11.111	11.1434	0.0382092	0.0725894	10.0452	10.2606	10.5059	10.2706	0.230531	0.43796	-0.87277	-1.83118
7924987	AGT	Homo sapiens angiotensinogen (serpin peptidase inhibitor, clade A, member 8) (AGT), mRNA	6.50064	6.60565	6.32772	6.478	0.140342	0.26662	5.7274	5.67895	5.43239	5.61291	0.158202	0.300551	-0.865087	-1.82145
7931832	AKR1C2	Homo sapiens aldo-keto reductase family 1, member C2 (dihydrodiol dehydrogenase 2; bile acid binding protein; 3-alpha hydroxysteroid dehydrogenase, type III) (AKR1C2), transcript variant 1, mRNA	6.26103	6.50162	6.27565	6.3461	0.134885	0.256253	5.14902	5.70116	5.60517	5.48512	0.295001	0.560439	-0.860981	-1.81627
8125234	TNXB	Homo sapiens tenascin XB (TNXB), transcript variant XB, mRNA	7.21724	7.03601	6.96234	7.07186	0.13118	0.249214	6.06494	6.24914	6.31864	6.21091	0.131099	0.24906	-0.860957	-1.81624
8138718	HOXA2	Homo sapiens homeobox A2 (HOXA2), mRNA	6.39489	6.62783	6.40167	6.4748	0.132573	0.251861	5.30978	5.73561	5.80861	5.618	0.269408	0.511817	-0.856794	-1.81101
7906400	IFI16	Homo sapiens interferon, gamma-inducible protein 16 (IFI16), mRNA	8.90746	8.92396	8.86483	8.89875	0.0305133	0.0579688	7.84667	8.10062	8.18572	8.04434	0.176397	0.335116	-0.854412	-1.80802
8101874	ADH1A	Homo sapiens alcohol dehydrogenase 1A (class I), alpha polypeptide (ADH1A), mRNA	7.73069	7.86107	7.80853	7.8001	0.0655968	0.12462	6.70574	6.75194	7.3945	6.95073	0.385015	0.731447	-0.849372	-1.80172
7983704	GLDN	Homo sapiens gliomedin (GLDN), mRNA	4.89357	4.98805	5.2409	5.04084	0.179578	0.34116	4.00772	4.09887	4.48569	4.19743	0.253768	0.482105	-0.843414	-1.79429
8140463	FGL2	Homo sapiens fibrinogen-like 2 (FGL2), mRNA	10.2987	10.1018	10.1884	10.1963	0.0986922	0.187494	9.13621	9.39551	9.5302	9.35397	0.200256	0.380444	-0.842354	-1.79297
8152522	ENPP2	Homo sapiens ectonucleotide pyrophosphatase/phosphodiesterase 2 (autotaxin) (ENPP2), transcript variant 1, mRNA	7.34381	7.58853	7.31813	7.41683	0.149258	0.283558	6.65236	6.39078	6.68094	6.57469	0.159914	0.303802	-0.842134	-1.7927
8091260	SLC9A9	Homo sapiens solute carrier family 9 (sodium/hydrogen exchanger), member 9 (SLC9A9), mRNA	8.24916	8.2852	8.2484	8.26092	0.0210343	0.0399607	7.2549	7.31523	7.69483	7.42165	0.23849	0.45308	-0.839267	-1.78914
8067985	NCAM2	Homo sapiens neural cell adhesion molecule 2 (NCAM2), mRNA	6.89759	7.07736	7.07087	7.01527	0.101971	0.193722	6.16932	6.26153	6.10131	6.17739	0.080418	0.152777	-0.837885	-1.78743
8140650	SEMA3E	Homo sapiens sema domain, immunoglobulin domain (Ig), short basic domain, secreted, (semaphorin) 3E (SEMA3E), mRNA	5.23633	5.54961	5.44417	5.41004	0.159405	0.302836	4.53034	4.6064	4.60768	4.58147	0.0442868	0.0841355	-0.82857	-1.77592
8075057	---	---	4.56837	4.27096	4.06308	4.30081	0.253964	0.482478	3.32292	3.86552	3.2373	3.47525	0.340685	0.647228	-0.82556	-1.77222
8152314	RSPO2	Homo sapiens R-spondin 2 homolog (Xenopus laevis) (RSPO2), mRNA	6.25593	6.48262	6.33819	6.35891	0.114759	0.218018	5.38631	5.40487	5.82987	5.54035	0.250905	0.476666	-0.818562	-1.76365
7916493	PPAP2B	Homo sapiens phosphatidic acid phosphatase type 2B (PPAP2B), transcript variant 1, mRNA	11.6881	11.7319	11.7765	11.7322	0.0441705	0.0839144	10.6757	10.9014	11.1674	10.9148	0.246096	0.46753	-0.817353	-1.76217
7964834	CPM	Homo sapiens carboxypeptidase M (CPM), transcript variant 1, mRNA	6.01301	6.07143	6.19285	6.09243	0.0917415	0.174289	4.98751	5.30443	5.55574	5.28256	0.284747	0.540958	-0.809872	-1.75306
7907051	---	ncrna:snoRNA_pseudogene chromosome:NCBI36:1:165277297:165277395:1 gene:ENSG00000208384	2.53409	2.80466	2.6743	2.67102	0.135314	0.257068	2.08963	1.50933	1.9871	1.86202	0.309709	0.588381	-0.808998	-1.75199
7965541	FGD6	Homo sapiens FYVE, RhoGEF and PH domain containing 6 (FGD6), mRNA	7.77318	7.81069	7.65098	7.74495	0.0835153	0.158661	6.71136	7.046	7.06641	6.94126	0.199358	0.378738	-0.803695	-1.74557
8105040	OSMR	Homo sapiens oncostatin M receptor (OSMR), mRNA	10.7969	10.8884	10.8131	10.8328	0.0488248	0.0927568	9.84942	10.2064	10.0325	10.0294	0.178485	0.339084	-0.803364	-1.74517
8101893	ADH1C	Homo sapiens alcohol dehydrogenase 1C (class I), gamma polypeptide (ADH1C), mRNA	6.9744	7.13812	7.0457	7.05274	0.0820907	0.155955	6.26219	6.02153	6.47437	6.2527	0.226566	0.430427	-0.800042	-1.74115
8004510	CD68	Homo sapiens CD68 molecule (CD68), transcript variant 1, mRNA	8.25572	8.12469	8.1319	8.17077	0.0736545	0.139928	7.20531	7.31071	7.60046	7.37216	0.204617	0.388729	-0.798615	-1.73943
8069252	PCBP3	Homo sapiens poly(rC) binding protein 3 (PCBP3), mRNA	7.09805	6.71106	6.80657	6.87189	0.201599	0.382994	5.85822	6.25113	6.13376	6.08104	0.201691	0.38317	-0.790856	-1.7301
7908459	CFH	Homo sapiens complement factor H (CFH), transcript variant 1, mRNA	9.78742	9.76631	9.90098	9.81823	0.0724289	0.137599	8.86605	9.02638	9.19164	9.02802	0.162801	0.309287	-0.790211	-1.72933
8166632	GK	Homo sapiens glycerol kinase (GK), transcript variant 1, mRNA	8.7868	8.86689	8.96142	8.8717	0.0874103	0.166061	8.03105	8.11796	8.10397	8.08432	0.0466637	0.088651	-0.787379	-1.72594
7903393	S1PR1	Homo sapiens sphingosine-1-phosphate receptor 1 (S1PR1), mRNA	6.85183	6.95653	6.94547	6.91794	0.0575269	0.109289	5.86524	6.13723	6.39146	6.13131	0.263164	0.499955	-0.786635	-1.72505
7945232	ADAMTS15	Homo sapiens ADAM metallopeptidase with thrombospondin type 1 motif, 15 (ADAMTS15), mRNA	7.73867	7.87054	7.77343	7.79422	0.0683434	0.129838	6.9381	7.04509	7.04003	7.00774	0.0603656	0.114682	-0.786474	-1.72485
8102328	CFI	Homo sapiens complement factor I (CFI), mRNA	4.19042	3.87509	3.86878	3.97809	0.183903	0.349376	3.21343	2.99941	3.37594	3.19626	0.18885	0.358775	-0.781834	-1.71932
7957627	---	ncrna:misc_RNA chromosome:NCBI36:12:94193677:94193777:1 gene:ENSG00000202470	2.53261	1.93142	2.20184	2.22196	0.301103	0.572032	1.32837	1.58239	1.42664	1.4458	0.128094	0.24335	-0.776158	-1.71256
8174103	GK	Homo sapiens glycerol kinase (GK), transcript variant 2, mRNA	10.295	10.4053	10.4593	10.3865	0.0837446	0.159097	9.57309	9.59297	9.68087	9.61564	0.0573541	0.108961	-0.770866	-1.70629
8089015	PROS1	Homo sapiens protein S (alpha) (PROS1), mRNA	9.47982	9.48664	9.58258	9.51635	0.0574638	0.109169	8.69165	8.69971	8.86862	8.75333	0.0999292	0.189844	-0.763021	-1.69704
8104663	CDH6	Homo sapiens cadherin 6, type 2, K-cadherin (fetal kidney) (CDH6), mRNA	9.37607	9.19865	9.26247	9.27906	0.0898664	0.170727	8.34788	8.60901	8.59519	8.51736	0.146936	0.279147	-0.761699	-1.69549
7945371	IFITM3	Homo sapiens interferon induced transmembrane protein 3 (1-8U) (IFITM3), mRNA	10.3705	10.3448	10.2363	10.3172	0.0712509	0.135361	9.43607	9.70513	9.52955	9.55692	0.136599	0.259508	-0.760276	-1.69382
7909446	HSD11B1	Homo sapiens hydroxysteroid (11-beta) dehydrogenase 1 (HSD11B1), transcript variant 1, mRNA	6.2	6.34241	6.26273	6.26838	0.071376	0.135599	5.16163	5.56867	5.80401	5.51143	0.32499	0.617411	-0.756943	-1.68991
8130556	SOD2	Homo sapiens superoxide dismutase 2, mitochondrial (SOD2), nuclear gene encoding mitochondrial protein, transcript variant 2, mRNA	9.94635	10.0137	9.94657	9.96886	0.0387995	0.0737109	9.15654	9.16314	9.31906	9.21291	0.0919855	0.174753	-0.755949	-1.68874
8091715	LXN	Homo sapiens latexin (LXN), mRNA	8.78357	8.86797	8.92055	8.85736	0.0691025	0.13128	7.74266	8.04891	8.52116	8.10424	0.392188	0.745074	-0.753119	-1.68543
8077851	HRH1	Homo sapiens histamine receptor H1 (HRH1), transcript variant 1, mRNA	7.7898	7.86828	7.70427	7.78745	0.0820312	0.155842	6.91589	7.19774	6.99302	7.03555	0.145659	0.276722	-0.751899	-1.68401
7932985	NRP1	Homo sapiens neuropilin 1 (NRP1), transcript variant 1, mRNA	9.65908	9.81814	9.80642	9.76122	0.0886421	0.168401	8.92216	8.93109	9.17494	9.0094	0.143436	0.272497	-0.751817	-1.68391
8128565	POPDC3	Homo sapiens popeye domain containing 3 (POPDC3), mRNA	6.92256	6.94362	6.99812	6.95477	0.0389903	0.0740732	6.12985	5.99425	6.52021	6.21477	0.273071	0.518776	-0.739998	-1.67017
8088247	ARHGEF3	Homo sapiens Rho guanine nucleotide exchange factor (GEF) 3 (ARHGEF3), mRNA	6.94203	6.88587	6.8309	6.88627	0.0555661	0.105564	5.97718	6.16176	6.31796	6.1523	0.170582	0.32407	-0.733966	-1.66321
7951662	CRYAB	Homo sapiens crystallin, alpha B (CRYAB), mRNA	8.1228	8.11111	7.90396	8.04596	0.123113	0.233889	7.18994	7.33251	7.41559	7.31268	0.114126	0.216815	-0.733276	-1.66241
7956658	SLC16A7	Homo sapiens solute carrier family 16, member 7 (monocarboxylic acid transporter 2) (SLC16A7), mRNA	7.97675	7.96352	8.01003	7.98343	0.023967	0.0455321	7.15151	7.29251	7.31248	7.25217	0.0877446	0.166696	-0.731269	-1.6601
8157214	---	ncrna:snRNA chromosome:NCBI36:9:113641929:113642035:1 gene:ENSG00000206907	4.86685	4.89789	5.10612	4.95695	0.13011	0.247182	4.02508	4.23613	4.42933	4.23018	0.20219	0.384117	-0.726776	-1.65494
8081219	ST3GAL6	Homo sapiens ST3 beta-galactoside alpha-2,3-sialyltransferase 6 (ST3GAL6), mRNA	4.90959	4.83049	5.0172	4.91909	0.0937139	0.178036	3.90825	4.23049	4.45072	4.19649	0.272826	0.518312	-0.722608	-1.65016
7960757	C1RL	Homo sapiens complement component 1, r subcomponent-like (C1RL), mRNA	8.47401	8.48922	8.41649	8.45991	0.0383604	0.0728766	7.5946	7.64509	7.97886	7.73952	0.208806	0.396687	-0.720389	-1.64763
8151816	GEM	Homo sapiens GTP binding protein overexpressed in skeletal muscle (GEM), transcript variant 1, mRNA	8.92723	8.92796	9.04583	8.96701	0.0682631	0.129685	8.02731	8.11138	8.60966	8.24945	0.31477	0.597997	-0.717558	-1.6444
7899029	MAN1C1	Homo sapiens mannosidase, alpha, class 1C, member 1 (MAN1C1), mRNA	8.96479	8.96653	8.93517	8.9555	0.0176235	0.033481	8.13368	8.24125	8.35185	8.24226	0.109093	0.207253	-0.713237	-1.63948
8097991	TDO2	Homo sapiens tryptophan 2,3-dioxygenase (TDO2), mRNA	4.45439	4.66864	4.6383	4.58711	0.115934	0.220251	3.68269	4.01168	3.94437	3.87958	0.173801	0.330184	-0.707529	-1.63301
8152703	FBXO32	Homo sapiens F-box protein 32 (FBXO32), transcript variant 1, mRNA	7.93799	7.86186	7.88483	7.89489	0.0390484	0.0741835	6.93245	7.06316	7.57456	7.19006	0.339344	0.644682	-0.704836	-1.62996
8083320	---	cdna:pseudogene chromosome:NCBI36:3:151184779:151185274:1 gene:ENSG00000182000	3.02249	3.34898	3.37441	3.24863	0.196252	0.372838	2.41654	2.80403	2.41738	2.54598	0.223471	0.424547	-0.702643	-1.62748
8129666	SLC2A12	Homo sapiens solute carrier family 2 (facilitated glucose transporter), member 12 (SLC2A12), mRNA	6.673	6.6893	6.68052	6.68094	0.00815563	0.015494	5.79343	5.74873	6.40472	5.9823	0.366515	0.6963	-0.698646	-1.62298
8049752	SNED1	Homo sapiens sushi, nidogen and EGF-like domains 1 (SNED1), mRNA	7.95446	7.81033	7.88035	7.88171	0.0720742	0.136926	6.87449	7.30748	7.36827	7.18341	0.269254	0.511525	-0.698301	-1.62259
8131844	GPNMB	Homo sapiens glycoprotein (transmembrane) nmb (GPNMB), transcript variant 1, mRNA	9.23383	9.29104	9.25427	9.25971	0.028993	0.0550805	8.27084	8.55097	8.89818	8.57333	0.314269	0.597045	-0.686379	-1.60924
8097973	GUCY1B3	Homo sapiens guanylate cyclase 1, soluble, beta 3 (GUCY1B3), mRNA	9.87225	10.0126	9.97843	9.95441	0.0731729	0.139013	9.17914	9.32182	9.31635	9.27244	0.0808423	0.153583	-0.681977	-1.60434
7974816	SLC38A6	Homo sapiens solute carrier family 38, member 6 (SLC38A6), mRNA	9.03004	8.98323	9.06987	9.02771	0.0433644	0.0823831	8.16317	8.28568	8.60023	8.34969	0.225451	0.428308	-0.678021	-1.59994
8084943	---	Homo sapiens cDNA FLJ35645 fis, clone SPLEN2012611	4.60792	4.29602	4.03667	4.31354	0.286026	0.543388	3.82265	3.48571	3.59951	3.63596	0.171401	0.325626	-0.677581	-1.59946
7913655	ID3	Homo sapiens inhibitor of DNA binding 3, dominant negative helix-loop-helix protein (ID3), mRNA	8.52235	8.44941	8.39412	8.45529	0.0643196	0.122194	7.78843	7.8169	7.75269	7.78601	0.0321775	0.0611305	-0.669286	-1.59029
8112971	HAPLN1	Homo sapiens hyaluronan and proteoglycan link protein 1 (HAPLN1), mRNA	3.83824	4.14446	4.06212	4.01494	0.15847	0.30106	3.63196	3.39765	3.01407	3.34789	0.311935	0.59261	-0.667047	-1.58782
7971015	SMAD9	Homo sapiens SMAD family member 9 (SMAD9), mRNA	8.32703	8.36396	8.17095	8.28731	0.102453	0.194639	7.36919	7.74306	7.76074	7.62433	0.221135	0.42011	-0.662982	-1.58335
8048749	KCNE4	Homo sapiens potassium voltage-gated channel, Isk-related family, member 4 (KCNE4), mRNA	7.28158	7.2369	7.18133	7.23327	0.0502251	0.095417	6.34324	6.73196	6.64627	6.57382	0.20424	0.388012	-0.659445	-1.57947
8133938	CROT	Homo sapiens carnitine O-octanoyltransferase (CROT), mRNA	9.24584	9.2192	9.25456	9.23987	0.0184214	0.0349968	8.43619	8.50867	8.8137	8.58619	0.200336	0.380597	-0.653679	-1.57317
8074606	USP18	Homo sapiens ubiquitin-specific protease ISG43 (ISG43) mRNA, complete cds	8.24594	8.23315	8.27669	8.25193	0.022378	0.0425134	7.58817	7.501	7.70563	7.59827	0.102687	0.195084	-0.653658	-1.57315
7942542	---	---	3.64671	4.1546	3.75703	3.85278	0.267142	0.507513	3.31067	3.33378	2.95648	3.20031	0.211474	0.401756	-0.652472	-1.57186
7927082	HSD17B7P2	Homo sapiens hydroxysteroid (17-beta) dehydrogenase 7 pseudogene 2 (HSD17B7P2) on chromosome 10	5.94947	6.26799	6.14159	6.11969	0.160385	0.304697	5.40121	5.80193	5.20079	5.46798	0.30608	0.581488	-0.651707	-1.57103
7960730	MBOAT5	Homo sapiens membrane bound O-acyltransferase domain containing 5 (MBOAT5), mRNA	9.88864	9.97864	10.0453	9.97087	0.0786448	0.149408	9.17777	9.19646	9.58653	9.32025	0.230794	0.438458	-0.650619	-1.56984
8086572	FYCO1	Homo sapiens FYVE and coiled-coil domain containing 1 (FYCO1), mRNA	8.58134	8.33667	8.23034	8.38278	0.179987	0.341936	7.48001	7.97542	7.76673	7.74072	0.248727	0.472527	-0.642061	-1.56056
8168373	---	ncrna:scRNA_pseudogene chromosome:NCBI36:X:71335288:71335625:1 gene:ENSG00000211312	5.89034	5.90857	5.62717	5.80869	0.157465	0.299149	5.37803	4.93335	5.20125	5.17088	0.223888	0.425339	-0.637816	-1.55597
8142554	AASS	Homo sapiens aminoadipate-semialdehyde synthase (AASS), nuclear gene encoding mitochondrial protein, mRNA	8.45566	8.42148	8.52502	8.46739	0.0527568	0.100227	7.87179	7.90974	7.70855	7.83003	0.106897	0.203081	-0.637357	-1.55548
7979505	SIX1	Homo sapiens SIX homeobox 1 (SIX1), mRNA	7.69061	7.52575	7.53285	7.58307	0.0932008	0.177062	6.88436	6.7653	7.21125	6.95364	0.230904	0.438669	-0.62943	-1.54695
8103535	GK3P	Homo sapiens glycerol kinase 3 pseudogene, mRNA (cDNA clone MGC:87453 IMAGE:4821051), complete cds	9.37824	9.38421	9.47799	9.41348	0.0559432	0.10628	8.62516	9.1273	8.61091	8.78779	0.29411	0.558746	-0.625691	-1.54295
8047300	AOX1	Homo sapiens aldehyde oxidase 1 (AOX1), mRNA	5.35224	5.49956	5.52533	5.45904	0.0933858	0.177413	4.9598	4.75554	4.81269	4.84268	0.105378	0.200197	-0.616366	-1.53301
7905789	IL6R	Homo sapiens interleukin 6 receptor (IL6R), transcript variant 1, mRNA	7.57794	7.32649	7.41853	7.44099	0.127216	0.241683	6.86365	6.68796	6.92385	6.82515	0.12257	0.232856	-0.615831	-1.53244
7955663	TENC1	Homo sapiens tensin like C1 domain containing phosphatase (tensin 2) (TENC1), transcript variant 2, mRNA	8.08257	8.01302	8.02146	8.03901	0.0379528	0.0721023	7.16757	7.63653	7.4823	7.4288	0.239015	0.454077	-0.610217	-1.52649
8106923	NR2F1	Homo sapiens nuclear receptor subfamily 2, group F, member 1 (NR2F1), mRNA	9.99935	10.0109	9.95876	9.98969	0.0274018	0.0520576	9.29328	9.26417	9.58116	9.37954	0.175218	0.332876	-0.610153	-1.52642
8151447	IL7	Homo sapiens interleukin 7 (IL7), mRNA	5.21736	5.28016	5.36618	5.2879	0.0747119	0.141937	4.75764	4.57248	4.71151	4.68054	0.0963835	0.183108	-0.60736	-1.52347
8019954	FLJ35776	cDNA FLJ35776 fis, clone TESTI2005326 gene:ENSG00000177337	6.81504	6.94513	7.1701	6.97676	0.179635	0.341267	6.04688	6.42527	6.64007	6.37074	0.30033	0.570563	-0.606016	-1.52205
7988644	ATP8B4	Homo sapiens ATPase, class I, type 8B, member 4 (ATP8B4), mRNA	7.80651	7.92278	7.86944	7.86624	0.0581983	0.110564	7.14721	7.1739	7.46503	7.26205	0.176295	0.334923	-0.604194	-1.52013
8121784	FABP7	Homo sapiens fatty acid binding protein 7, brain (FABP7), mRNA	5.33618	5.83871	5.7077	5.62753	0.26068	0.495237	4.68912	5.13172	5.24926	5.02337	0.295369	0.561138	-0.604167	-1.5201
8111019	DNAH5	Homo sapiens dynein, axonemal, heavy chain 5 (DNAH5), mRNA	7.17738	6.99692	7.08865	7.08765	0.0902352	0.171428	6.28755	6.31951	6.8481	6.48506	0.314815	0.598081	-0.602598	-1.51845
8038213	HSD17B14	Homo sapiens hydroxysteroid (17-beta) dehydrogenase 14 (HSD17B14), mRNA	5.99021	6.01235	5.83226	5.94494	0.0982078	0.186574	5.15303	5.49445	5.3817	5.34306	0.173956	0.330479	-0.60188	-1.51769
8161884	PRUNE2	Homo sapiens prune homolog 2 (Drosophila) (PRUNE2), transcript variant 2, mRNA	5.66382	5.29847	5.358	5.4401	0.196025	0.372405	4.82514	4.56472	5.12634	4.83873	0.281054	0.533942	-0.601363	-1.51715
8168968	GPRASP1	Homo sapiens G protein-coupled receptor associated sorting protein 1 (GPRASP1), transcript variant 1, mRNA	5.93061	6.09237	6.046	6.02299	0.0832967	0.158246	5.23064	5.40131	5.6385	5.42349	0.204833	0.389139	-0.599507	-1.5152
7984008	---	Uncharacterized protein ENSP00000343748 gene:ENSG00000187899	5.85673	5.36746	5.33722	5.52047	0.291604	0.553986	4.71286	4.94871	5.10204	4.9212	0.196038	0.37243	-0.599269	-1.51495
8150225	RAB11FIP1	Homo sapiens RAB11 family interacting protein 1 (class I) (RAB11FIP1), transcript variant 3, mRNA	6.74681	6.69775	6.67195	6.7055	0.0380291	0.0722471	6.11289	6.16136	6.05996	6.1114	0.0507168	0.0963512	-0.594099	-1.50953
8119161	PIM1	Homo sapiens pim-1 oncogene (PIM1), mRNA	8.61255	8.69024	8.75938	8.68739	0.0734601	0.139558	7.97205	8.13332	8.17692	8.0941	0.10792	0.205026	-0.593291	-1.50868
8162276	NFIL3	Homo sapiens nuclear factor, interleukin 3 regulated (NFIL3), mRNA	8.30573	8.36957	8.08009	8.2518	0.152088	0.288936	7.61326	7.74029	7.62331	7.65895	0.0706196	0.134162	-0.592845	-1.50822
7918474	TMEM77	Homo sapiens transmembrane protein 77 (TMEM77), mRNA	9.19244	9.16501	9.17787	9.17844	0.0137209	0.0260668	8.40074	8.61005	8.76076	8.59052	0.180804	0.343488	-0.587921	-1.50308
8069676	ADAMTS1	Homo sapiens ADAM metallopeptidase with thrombospondin type 1 motif, 1 (ADAMTS1), mRNA	11.6587	11.5587	11.5801	11.5992	0.0526784	0.100078	10.8998	10.9691	11.173	11.0139	0.142028	0.269822	-0.585223	-1.50027
7950743	RAB30	Homo sapiens RAB30, member RAS oncogene family (RAB30), mRNA	7.46645	7.35067	7.16761	7.32825	0.150679	0.286258	6.62124	6.94539	6.66333	6.74332	0.176257	0.33485	-0.584927	-1.49996
8017964	ABCA6	Homo sapiens ATP-binding cassette, sub-family A (ABC1), member 6 (ABCA6), mRNA	5.91313	6.06055	6.05573	6.0098	0.0837534	0.159114	5.47171	5.17195	5.63097	5.42488	0.233068	0.44278	-0.584924	-1.49996
7983630	FGF7	Homo sapiens fibroblast growth factor 7 (keratinocyte growth factor) (FGF7), mRNA	9.94035	9.92556	9.90754	9.92448	0.016432	0.0312173	9.09346	9.3901	9.53519	9.33958	0.225158	0.427752	-0.584898	-1.49993
8148070	COL14A1	Homo sapiens collagen, type XIV, alpha 1 (COL14A1), mRNA	10.8714	10.9444	10.8858	10.9006	0.0386451	0.0734175	10.1908	10.4058	10.352	10.3162	0.111881	0.21255	-0.584363	-1.49938
8092661	MASP1	Homo sapiens mannan-binding lectin serine peptidase 1 (C4/C2 activating component of Ra-reactive factor) (MASP1), transcript variant 1, mRNA	8.55738	8.51581	8.34114	8.47144	0.11474	0.217982	7.67849	7.92962	8.05384	7.88732	0.19122	0.363278	-0.584127	-1.49913
7937335	IFITM1	Homo sapiens interferon induced transmembrane protein 1 (9-27) (IFITM1), mRNA	8.90231	8.79791	8.807	8.83574	0.0578348	0.109874	8.15494	8.40713	8.19539	8.25249	0.135443	0.257312	-0.58325	-1.49822
8152750	TMEM65	Homo sapiens transmembrane protein 65 (TMEM65), mRNA	7.60546	7.59928	7.62701	7.61058	0.0145605	0.0276619	6.97535	7.00812	7.09875	7.02741	0.063922	0.121438	-0.583174	-1.49814
